# Supplementary material for: Decoding ceRNA regulatory network in the pulmonary artery of hypoxia-induced pulmonary hypertension (HPH) rat model
Source: Cell Biosci. 2022 Mar 7;12:27. doi: 10.1186/s13578-022-00762-1 (PMC8900362; doi:10.1186/s13578-022-00762-1)
Supplement: Supplementary file 1 — Additional file 1: Table S1. RVSP and RVHI in three independent batches batch of HPH rats. Table S2. Information of raw reads, clean reads, and reads mapped to rat genome or miRNAs. Table S3. Gene Ontology (GO) analysis of differentially expressed mRNAs (DEmRNAs) in the pulmonary arteries of HPH rats. Table S4. Kyoto Encyclopedia of Genes and genomes (KEGG) pathway analysis of differentially expressed mRNAs (DEmRNAs) in the pulmonary arteries of HPH rats. Table S5. Primers used in this study. [file 13578_2022_762_MOESM1_ESM.xlsx]

## Sheet: Table S1
Table S1. RVSP and RVHI in another three batches of HPH rats.
Rats ID*	RVSP(mmHg)	RVHI (%)		Rats ID*	RVSP(mmHg)	RVHI (%)		Rats ID*	RVSP(mmHg)	RVHI (%)
1	29.9089	0.205764		13	33.6552	0.274243		25	28.1547	0.238872
2	35.7799	0.242733		14	29.0228	0.224384		26	26.3365	0.216863
3	33.1449	0.225363		15	35.3783	0.211104		27	27.6826	0.237671
4	29.0976	0.221009		16	29.4195	0.211627		28	29.6136	0.259685
5	29.8644	0.230753		17	32.3106	0.215122		29	33.547	0.230892
6	24.8199	0.212		18	25.2001	0.253766		30	33.0296	0.260028
7	52.3713	0.276481		19	70.6134	0.444067		31	73.4368	0.497366
8	55.6811	0.384063		20	80.4131	0.411125		32	75.5239	0.571824
9	53.9958	0.471175		21	68.4567	0.429322		33	65.1354	0.617697
10	44.1017	0.316134		22	74.3529	0.422014		34	58.6787	0.489287
11	41.0961	0.308456		23	59.0565	0.440811		35	61.5638	0.552673
12	48.4222	0.387261		24	80.1518	0.491609		36	56.5328	0.508273
* 1-6, 13-18, and 25-30 indicate the normal rats; 7-12, 19-24, and 31-36 indicate the HPH rats.

## Sheet: Table S2
Table S2. Information of raw reads, clean reads and reads mapped to rat genome or miRNAs.
Sample	# of raw reads	# of clean reads	# of aligned reads to rat miRNAs1	# of aligned reads to rat genome (Rnor_6.0)2
Hyp1	127216360	122653730	N.A.	116022205
Hyp2	145501584	142698390	N.A.	135321892
Hyp3	87181642	84737912	N.A.	79163358
Nor1	116488920	113444158	N.A.	107378521
Nor2	120903870	118781186	N.A.	112585627
Nor3	103983920	101870738	N.A.	96607365
Nor4	125092998	122370180	N.A.	115837567
Hyp4	8503375	6691346	204824	N.A.
Hyp5	9020417	7272893	276481	N.A.
Hyp6	7892040	6789709	213643	N.A.
Hyp7	7204002	6163720	217138	N.A.
Hyp8	7505776	6013261	249395	N.A.
Nor5	7896114	6663988	200067	N.A.
Nor6	12144761	9715306	320678	N.A.
Nor7	8959129	7144976	244497	N.A.
Nor8	11127913	8919212	293340	N.A.
Nor9	9717538	7674895	251829	N.A.
1, # of aligned reads in this column refers to SE reads 2, # of aligned read sin this column refers to PE reads.

## Sheet: Table S3
Table S3. Gene Oncotology (GO) analysis of differentially expressed mRNAs (DEmRNAs) in pulmonary arteries of HPH rats.
ONTOLOGY	ID	Description	GeneRatio	BgRatio	pvalue	p.adjust	qvalue	geneID	Count
BP	GO:0045785	positive regulation of cell adhesion	22/162	454/17840	1.54337e-10	1.26557e-07	8.98407e-08	Vcam1/Rin2/Ccl21/Pdpn/Icam1/Vegfa/Emp2/Col8a1/F11r/Spp1/Kdr/Cd74/Foxf1/Nrp1/RT1-Da/Ager/Spock2/Abl1/Pck1/Fbln2/Nr4a3/Itga5	22
BP	GO:0031589	cell-substrate adhesion	21/162	368/17840	2.03844e-11	6.42072e-08	4.55797e-08	Postn/Vcam1/Rin2/Ccl21/Pdpn/Vegfa/Emp2/Col8a1/Spp1/Kdr/Foxf1/Nrp1/Spock2/Marcks/Abl1/Fbln2/Itga5/Tnfrsf12a/Atp1b2/Serpine1/Angpt2	21
BP	GO:0060249	anatomical structure homeostasis	18/162	465/17840	2.43089e-07	4.98333e-05	3.53759e-05	Lpcat1/Napsa/Epas1/Lyz2/Cldn18/Vegfa/Abca3/Pigr/Spp1/Kdr/Adgrf5/Bag3/Pdk4/Tnfrsf11b/Atp1b2/Hspb1/Cytl1/Hspa1a	18
BP	GO:0022407	regulation of cell-cell adhesion	18/162	438/17840	1.00066e-07	2.98379e-05	2.11815e-05	Vcam1/Lyn/Ccl21/Pdpn/Icam1/Vegfa/Serpine2/F11r/Cd74/RT1-Da/Notch4/Ager/Cebpb/Abl1/Pck1/Nr4a3/Adipoq/Hspb1	18
BP	GO:0001667	ameboidal-type cell migration	17/162	449/17840	7.28456e-07	9.18976e-05	6.52366e-05	Rin2/Sema3c/Arhgdib/Vegfa/Emp2/Kdr/Sema6a/Cdh5/Nrp1/Ager/Clec14a/Abl1/Sema3d/Serpine1/Hspb1/Atp2b4/Angpt2	17
BP	GO:0007015	actin filament organization	17/162	444/17840	6.23921e-07	9.04417e-05	6.42032e-05	Ccl21/Icam1/Emp2/F11r/Nebl/Nrp1/Marcks/Abl1/Actc1/Tmod1/Xirp1/Enah/Pdlim3/Fhod3/Acta1/Cgnl1/Synpo2	17
BP	GO:0010810	regulation of cell-substrate adhesion	17/162	232/17840	3.91507e-11	6.42072e-08	4.55797e-08	Postn/Rin2/Ccl21/Pdpn/Vegfa/Emp2/Col8a1/Spp1/Kdr/Foxf1/Nrp1/Spock2/Abl1/Fbln2/Itga5/Serpine1/Angpt2	17
BP	GO:0009612	response to mechanical stimulus	16/162	336/17840	7.31265e-08	2.39855e-05	1.70269e-05	Postn/Sftpb/Serpine2/F11r/Sftpc/Sftpa1/Junb/Ednra/Bag3/Map1b/Serpine1/Hspb1/Angpt2/Acta1/Hspa1a/Atp1a2	16
BP	GO:0090130	tissue migration	16/162	318/17840	3.41447e-08	1.24439e-05	8.8337e-06	Rin2/Vegfa/Emp2/Kdr/Cdh5/Foxf1/Nrp1/Ager/Clec14a/Abl1/Actc1/Serpine1/Hspb1/Atp2b4/Angpt2/Acta1	16
BP	GO:0001894	tissue homeostasis	16/162	285/17840	7.31094e-09	2.99748e-06	2.12787e-06	Lpcat1/Napsa/Epas1/Lyz2/Cldn18/Vegfa/Abca3/Pigr/Spp1/Kdr/Adgrf5/Pdk4/Tnfrsf11b/Atp1b2/Hspb1/Cytl1	16
BP	GO:0036293	response to decreased oxygen levels	15/162	463/17840	2.16681e-05	0.000877426	0.000622871	Postn/Vcam1/Sftpb/Epas1/Icam1/Vegfa/Kdr/Sftpa1/Ager/Ednra/Pck1/Myocd/Adipoq/Serpine1/Angpt2	15
BP	GO:0003012	muscle system process	15/162	445/17840	1.363e-05	0.000657447	0.000466712	Nedd4l/Ednra/Calcrl/Gja5/Actc1/Grip2/Lmcd1/Tmod1/Nr4a3/Scn2b/Myh11/Myocd/Atp2b4/Acta1/Atp1a2	15
BP	GO:0001666	response to hypoxia	15/162	430/17840	9.08544e-06	0.000494949	0.000351356	Postn/Vcam1/Sftpb/Epas1/Icam1/Vegfa/Kdr/Sftpa1/Ager/Ednra/Pck1/Myocd/Adipoq/Serpine1/Angpt2	15
BP	GO:0001655	urogenital system development	15/162	429/17840	8.83725e-06	0.000491291	0.00034876	Aldh1a3/Aldh1a1/Vegfa/Col4a4/Spp1/Foxf1/Nrp1/Ednra/Hmgcs2/Cyp26b1/Myocd/Adipoq/Crlf1/Angpt2/Greb1l	15
BP	GO:0071496	cellular response to external stimulus	15/162	412/17840	5.44607e-06	0.000350257	0.000248642	Postn/Vcam1/Sftpb/Lyn/Icam1/F11r/Sftpc/Sftpa1/Ednra/Bag3/Pck1/Pdk4/Myocd/Serpine1/Atp1a2	15
BP	GO:0072001	renal system development	15/162	380/17840	2.03392e-06	0.000180305	0.000127995	Aldh1a3/Aldh1a1/Vegfa/Col4a4/Spp1/Foxf1/Nrp1/Ednra/Hmgcs2/Cyp26b1/Myocd/Adipoq/Crlf1/Angpt2/Greb1l	15
BP	GO:0010720	positive regulation of cell development	15/162	378/17840	1.90584e-06	0.000173644	0.000123267	Lyn/Akap5/Vegfa/Serpine2/F11r/Kdr/Cdh5/Nrp1/Marcks/Ntrk3/Map1b/Abl1/Grip2/Tnfrsf12a/Adipoq	15
BP	GO:0040013	negative regulation of locomotion	15/162	346/17840	6.32216e-07	9.04417e-05	6.42032e-05	Sema3c/Arhgdib/Ccl21/Cd200/Sema6a/Cd74/Nrp1/Ager/Sema3d/Myocd/Atp1b2/Adipoq/Serpine1/Atp2b4/Angpt2	15
BP	GO:0050920	regulation of chemotaxis	15/162	239/17840	4.92075e-09	2.30572e-06	1.6368e-06	Sema3c/Lyn/Ccl21/Vegfa/Kdr/Sema6a/Cd74/Nrp1/Ager/Ednra/Ntrk3/Sema3d/Serpine1/Hspb1/Angpt2	15
BP	GO:0007409	axonogenesis	14/162	482/17840	0.000131543	0.00266333	0.00189066	Sema3c/Vegfa/Spp1/Sema6a/Nrp1/Ntrk3/Map1b/Bmpr1b/Abl1/Sema3d/Nr4a3/Matn2/Tnfrsf12a/Enah	14
BP	GO:0071900	regulation of protein serine/threonine kinase activity	14/162	473/17840	0.000107991	0.00237724	0.00168757	Rasip1/Lyn/Vegfa/Cd74/Ager/Marcks/Ntrk3/Abl1/Dnaja1/Myocd/Adipoq/Hspb1/Atp2b4/Synpo2	14
BP	GO:0050767	regulation of neurogenesis	14/162	450/17840	6.36694e-05	0.00165743	0.00117658	Sema3c/Lyn/Akap5/Vegfa/Serpine2/Spp1/Kdr/Sema6a/Nrp1/Marcks/Ntrk3/Map1b/Sema3d/Tnfrsf12a	14
BP	GO:0001558	regulation of cell growth	14/162	445/17840	5.64862e-05	0.0015312	0.00108697	Sema3c/Vegfa/Serpine2/Spp1/Sema6a/Nrp1/Nedd4l/Ntrk3/Map1b/Abl1/Sema3d/Tnfrsf12a/Myocd/Hspa1a	14
BP	GO:0042060	wound healing	14/162	431/17840	4.00045e-05	0.0012324	0.000874862	Hbb/Postn/Lyn/Pdpn/Vegfa/Serpine2/F11r/Kdr/Notch4/Ager/Itga5/Tnfrsf12a/Serpine1/Hspb1	14
BP	GO:0032535	regulation of cellular component size	14/162	428/17840	3.70814e-05	0.00119356	0.000847288	Sema3c/Ccl21/Icam1/Vegfa/Spp1/Sema6a/Nrp1/Ntrk3/Map1b/Abl1/Sema3d/Tmod1/Tnfrsf12a/Fhod3	14
BP	GO:0032970	regulation of actin filament-based process	14/162	414/17840	2.57769e-05	0.000952116	0.000675892	Arhgdib/Ccl21/Pdpn/Icam1/F11r/Nrp1/Ntrk3/Gja5/Abl1/Tmod1/Fhod3/Cgnl1/Synpo2/Atp1a2	14
BP	GO:0050878	regulation of body fluid levels	14/162	409/17840	2.25483e-05	0.000891064	0.000632553	Hbb/Vamp8/Lyn/Pdpn/Aqp5/Vegfa/Serpine2/Emp2/F11r/Scd/Gja5/Cyp26b1/Serpine1/Hspb1	14
BP	GO:0032102	negative regulation of response to external stimulus	14/162	382/17840	1.05303e-05	0.000539678	0.000383109	Sema3c/Serpine2/Cd200/Spp1/Sema6a/Cdh5/Foxf1/Nrp1/RT1-A1/Calcrl/Sema3d/Adipoq/Serpine1/Angpt2	14
BP	GO:0019216	regulation of lipid metabolic process	14/162	370/17840	7.3389e-06	0.000423825	0.000300867	Lpcat1/Lyn/Ccl21/Abca3/Cd74/Adgrf5/Plin1/Pck1/Pdk4/Nr4a3/Adipoq/Ccdc3/Thrsp/Dgat2	14
BP	GO:0009743	response to carbohydrate	14/162	360/17840	5.36919e-06	0.000350257	0.000248642	Vcam1/Sftpb/Lyn/Icam1/Slc34a2/Sftpc/Ager/Calcrl/Map1b/Hmgcs2/Pck1/Adipoq/Serpine1/Angpt2	14
BP	GO:1901342	regulation of vasculature development	14/162	303/17840	7.14326e-07	9.18976e-05	6.52366e-05	Vegfa/Emp2/Kdr/Sema6a/Cdh5/Nrp1/Notch4/Abl1/Itga5/Tnfrsf12a/Serpine1/Hspb1/Atp2b4/Angpt2	14
BP	GO:0045765	regulation of angiogenesis	14/162	299/17840	6.09337e-07	9.04417e-05	6.42032e-05	Vegfa/Emp2/Kdr/Sema6a/Cdh5/Nrp1/Notch4/Abl1/Itga5/Tnfrsf12a/Serpine1/Hspb1/Atp2b4/Angpt2	14
BP	GO:0007162	negative regulation of cell adhesion	14/162	300/17840	6.34195e-07	9.04417e-05	6.42032e-05	Postn/Ccl21/Vegfa/Serpine2/Sema6a/Cd74/Notch4/Ager/Cebpb/Abl1/Adipoq/Serpine1/Hspb1/Angpt2	14
BP	GO:0060485	mesenchyme development	14/162	290/17840	4.21999e-07	7.28503e-05	5.17153e-05	Sema3c/Pdpn/Vegfa/Erg/Sema6a/Foxf1/Nrp1/Notch4/Ager/Ednra/Actc1/Sema3d/Myocd/Acta1	14
BP	GO:0060537	muscle tissue development	13/162	474/17840	0.000398108	0.00582944	0.00413823	Sema3c/Ly6e/Vegfa/Nebl/Marcks/Gja5/Actc1/Cyp26b1/Xirp1/Myh11/Myocd/Fhod3/Acta1	13
BP	GO:0097305	response to alcohol	13/162	464/17840	0.000325001	0.00512501	0.00363816	Aldh1a1/Vcam1/Ccl21/Icam1/Cldn18/Junb/Ntrk3/Hmgcs2/Actc1/Adipoq/Serpine1/Ucp1/Hspa1a	13
BP	GO:0014706	striated muscle tissue development	13/162	449/17840	0.000236936	0.00404766	0.00287337	Sema3c/Ly6e/Vegfa/Nebl/Marcks/Gja5/Actc1/Cyp26b1/Xirp1/Myh11/Myocd/Fhod3/Acta1	13
BP	GO:0031346	positive regulation of cell projection organization	13/162	449/17840	0.000236936	0.00404766	0.00287337	Lyn/Ccl21/Akap5/Vegfa/Serpine2/Nrp1/Marcks/Ntrk3/Map1b/Abl1/Tnfrsf12a/Atp1b2/Hspb1	13
BP	GO:0034329	cell junction assembly	13/162	441/17840	0.000198982	0.00360587	0.00255975	Cldn18/Vegfa/F11r/Kdr/Cdh5/Nrp1/Nedd4l/Ntrk3/Map1b/Gja5/Abl1/Itga5/Gpc6	13
BP	GO:0042692	muscle cell differentiation	13/162	414/17840	0.000106762	0.00236873	0.00168152	Vegfa/Hopx/Nebl/Foxf1/Actc1/Cyp26b1/Tmod1/Xirp1/Myh11/Myocd/Fhod3/Acta1/Flnc	13
BP	GO:0062197	cellular response to chemical stress	13/162	412/17840	0.000101729	0.00232493	0.00165043	Sftpb/Epas1/Aqp5/Sftpc/Sftpa1/Ager/Abl1/Dnaja1/Nr4a3/Hsph1/Serpine1/Hspb1/Ucp1	13
BP	GO:0048638	regulation of developmental growth	13/162	403/17840	8.15358e-05	0.00198102	0.00140629	Sema3c/Vegfa/Spp1/Hopx/Sema6a/Nrp1/Nedd4l/Ntrk3/Map1b/Abl1/Sema3d/Tnfrsf12a/Serpine1	13
BP	GO:0018212	peptidyl-tyrosine modification	13/162	384/17840	4.99791e-05	0.00137758	0.00097792	Gprc5a/Lyn/Icam1/Vegfa/Kdr/Cd74/Nrp1/Ntrk3/Abl1/Itga5/Adipoq/Hsph1/Crlf1	13
BP	GO:0018108	peptidyl-tyrosine phosphorylation	13/162	381/17840	4.61274e-05	0.00132138	0.000938028	Gprc5a/Lyn/Icam1/Vegfa/Kdr/Cd74/Nrp1/Ntrk3/Abl1/Itga5/Adipoq/Hsph1/Crlf1	13
BP	GO:0050900	leukocyte migration	13/162	376/17840	4.02813e-05	0.0012324	0.000874862	Vcam1/Lyn/Ccl21/Icam1/Vegfa/Cd200/F11r/Spp1/Plvap/Cd74/Ager/Ednra/Serpine1	13
BP	GO:0001822	kidney development	13/162	366/17840	3.0498e-05	0.00105299	0.000747498	Aldh1a3/Aldh1a1/Vegfa/Col4a4/Spp1/Nrp1/Ednra/Hmgcs2/Cyp26b1/Adipoq/Crlf1/Angpt2/Greb1l	13
BP	GO:0090132	epithelium migration	13/162	312/17840	5.61776e-06	0.000354351	0.000251548	Rin2/Vegfa/Emp2/Kdr/Cdh5/Nrp1/Ager/Clec14a/Abl1/Serpine1/Hspb1/Atp2b4/Angpt2	13
BP	GO:0010631	epithelial cell migration	13/162	310/17840	5.23977e-06	0.000350257	0.000248642	Rin2/Vegfa/Emp2/Kdr/Cdh5/Nrp1/Ager/Clec14a/Abl1/Serpine1/Hspb1/Atp2b4/Angpt2	13
BP	GO:0007584	response to nutrient	13/162	311/17840	5.42585e-06	0.000350257	0.000248642	Postn/Vcam1/Sftpb/Vegfa/Spp1/Sftpc/Sftpa1/Ager/Map1b/Hmgcs2/Cyp26b1/Tnfrsf11b/Adipoq	13
BP	GO:0048588	developmental cell growth	13/162	279/17840	1.64824e-06	0.000168558	0.000119657	Postn/Sema3c/Vegfa/Spp1/Sema6a/Nrp1/Nedd4l/Ntrk3/Map1b/Abl1/Sema3d/Tnfrsf12a/Myocd	13
BP	GO:0010811	positive regulation of cell-substrate adhesion	13/162	142/17840	5.56615e-10	3.04283e-07	2.16006e-07	Rin2/Ccl21/Vegfa/Emp2/Col8a1/Spp1/Kdr/Foxf1/Nrp1/Spock2/Abl1/Fbln2/Itga5	13
BP	GO:0045860	positive regulation of protein kinase activity	12/162	496/17840	0.00194093	0.0178327	0.0126591	Gprc5a/Ccl21/Vegfa/Emp2/Cd74/Ager/Marcks/Ntrk3/Abl1/Adipoq/Hsph1/Atp2b4	12
BP	GO:0048880	sensory system development	12/162	464/17840	0.0011072	0.0122276	0.0086802	Lpcat1/Aldh1a3/Aldh1a1/Aqp5/Vegfa/Col8a1/Kdr/Nrp1/Ntrk3/Bmpr1b/Tmod1/Atp2b4	12
BP	GO:0150063	visual system development	12/162	459/17840	0.0010091	0.0113351	0.00804661	Lpcat1/Aldh1a3/Aldh1a1/Aqp5/Vegfa/Col8a1/Kdr/Nrp1/Ntrk3/Bmpr1b/Tmod1/Atp2b4	12
BP	GO:0001654	eye development	12/162	456/17840	0.000953802	0.0110547	0.00784753	Lpcat1/Aldh1a3/Aldh1a1/Aqp5/Vegfa/Col8a1/Kdr/Nrp1/Ntrk3/Bmpr1b/Tmod1/Atp2b4	12
BP	GO:0043254	regulation of protein-containing complex assembly	12/162	449/17840	0.000834537	0.0100614	0.00714244	Rasip1/Ccl21/Icam1/Vegfa/Abca3/Cdh5/Tppp/Map1b/Abl1/Tmod1/Fhod3/Hspa1a	12
BP	GO:0006816	calcium ion transport	12/162	448/17840	0.000818566	0.00994406	0.00705913	Lyn/Ccl21/Gja4/Tspan13/Akap5/Icam1/Ednra/Calcrl/Abl1/Serpine1/Atp2b4/Atp1a2	12
BP	GO:0030099	myeloid cell differentiation	12/162	426/17840	0.000526614	0.00715394	0.00507847	Hbb/Lyn/Epas1/Fli1/Cldn18/Vegfa/Cd74/Junb/Adgrf5/Cebpb/Adipoq/Hspa1a	12
BP	GO:0032103	positive regulation of response to external stimulus	12/162	414/17840	0.000408411	0.00592391	0.00420529	Vamp8/Ccl21/Vegfa/Kdr/Cd74/Nrp1/Ager/Cebpb/Ednra/Ntrk3/Serpine1/Hspb1	12
BP	GO:0043010	camera-type eye development	12/162	409/17840	0.00036626	0.00567774	0.00403054	Lpcat1/Aldh1a3/Aldh1a1/Aqp5/Vegfa/Col8a1/Kdr/Nrp1/Ntrk3/Bmpr1b/Tmod1/Atp2b4	12
BP	GO:2001233	regulation of apoptotic signaling pathway	12/162	400/17840	0.000299648	0.00477109	0.00338692	Icam1/Vegfa/Septin4/Cd74/Nrp1/Bmpr1b/Dnaja1/Tnfrsf12a/Hsph1/Serpine1/Hspb1/Hspa1a	12
BP	GO:1903706	regulation of hemopoiesis	12/162	395/17840	0.000267311	0.00440592	0.0031277	Lyn/Cldn18/Cd74/RT1-Da/Ager/Cebpb/Abl1/Pck1/Cyp26b1/Adipoq/Hspb1/Hspa1a	12
BP	GO:0002443	leukocyte mediated immunity	12/162	389/17840	0.000232471	0.00404079	0.00286849	Vamp8/Lyn/Icam1/Emp2/Cd74/Foxf1/C4a/RT1-Da/Ager/RT1-A1/RT1-A2/Nr4a3	12
BP	GO:1902903	regulation of supramolecular fiber organization	12/162	385/17840	0.000211462	0.00377652	0.0026809	Ccl21/Icam1/F11r/Cdh5/Nrp1/Map1b/Abl1/Tmod1/Fhod3/Hspa1a/Cgnl1/Synpo2	12
BP	GO:0007159	leukocyte cell-cell adhesion	12/162	356/17840	0.00010207	0.00232493	0.00165043	Vcam1/Ccl21/Icam1/F11r/Cd74/RT1-Da/Ager/Cebpb/Pck1/Nr4a3/Itga5/Hspb1	12
BP	GO:0050727	regulation of inflammatory response	12/162	346/17840	7.79532e-05	0.00193702	0.00137506	Vamp8/Lyn/Cd200/Cd74/Cdh5/Foxf1/Ager/Cebpb/Ednra/Calcrl/Adipoq/Serpine1	12
BP	GO:0070371	ERK1 and ERK2 cascade	12/162	343/17840	7.17548e-05	0.00182446	0.00129516	Lyn/Ccl21/Icam1/Vegfa/Kdr/Sema6a/Cd74/Nrp1/Ager/Ednra/Abl1/Adipoq	12
BP	GO:0051146	striated muscle cell differentiation	12/162	330/17840	4.95533e-05	0.00137741	0.000977805	Vegfa/Hopx/Nebl/Actc1/Cyp26b1/Tmod1/Xirp1/Myh11/Myocd/Fhod3/Acta1/Flnc	12
BP	GO:0031960	response to corticosteroid	12/162	328/17840	4.67318e-05	0.00132138	0.000938028	Sftpb/Icam1/Vegfa/Abca3/Sftpc/Sftpa1/Junb/Ntrk3/Hmgcs2/Pck1/Adipoq/Serpine1	12
BP	GO:0006936	muscle contraction	12/162	321/17840	3.79233e-05	0.00119356	0.000847288	Nedd4l/Ednra/Calcrl/Gja5/Actc1/Grip2/Tmod1/Scn2b/Myh11/Myocd/Atp2b4/Atp1a2	12
BP	GO:0070372	regulation of ERK1 and ERK2 cascade	12/162	321/17840	3.79233e-05	0.00119356	0.000847288	Lyn/Ccl21/Icam1/Vegfa/Kdr/Sema6a/Cd74/Nrp1/Ager/Ednra/Abl1/Adipoq	12
BP	GO:0051384	response to glucocorticoid	12/162	300/17840	1.95398e-05	0.000811274	0.000575911	Sftpb/Icam1/Vegfa/Abca3/Sftpc/Sftpa1/Junb/Ntrk3/Hmgcs2/Pck1/Adipoq/Serpine1	12
BP	GO:0000302	response to reactive oxygen species	12/162	298/17840	1.82881e-05	0.000779026	0.000553018	Hbb/Sftpb/Sftpc/Sftpa1/Ager/Prdx6/Abl1/Nr4a3/Hsph1/Serpine1/Hspb1/Ucp1	12
BP	GO:0060541	respiratory system development	12/162	293/17840	1.54602e-05	0.000704692	0.00050025	Aldh1a3/Pdpn/Epas1/Vegfa/Abca3/Hopx/Kdr/Tns3/Foxf1/Ager/Hmgcs2/Myocd	12
BP	GO:0060560	developmental growth involved in morphogenesis	12/162	279/17840	9.47062e-06	0.000499087	0.000354294	Postn/Sema3c/Vegfa/Spp1/Sema6a/Nrp1/Nedd4l/Ntrk3/Map1b/Abl1/Sema3d/Tnfrsf12a	12
BP	GO:0043542	endothelial cell migration	12/162	221/17840	8.5177e-07	0.000103474	7.34548e-05	Rin2/Vegfa/Emp2/Kdr/Cdh5/Nrp1/Ager/Clec14a/Abl1/Hspb1/Atp2b4/Angpt2	12
BP	GO:0051249	regulation of lymphocyte activation	11/162	459/17840	0.00319801	0.0255841	0.0181617	Vcam1/Lyn/Ccl21/Cd74/RT1-Da/Ager/Cebpb/Abl1/Pck1/Cyp26b1/Hspb1	11
BP	GO:0001819	positive regulation of cytokine production	11/162	457/17840	0.00309379	0.0249942	0.017743	Postn/Cd200/Cd74/Ager/Cebpb/Abl1/Nr4a3/Adipoq/Serpine1/Hspb1/Hspa1a	11
BP	GO:1901653	cellular response to peptide	11/162	453/17840	0.00289357	0.0240886	0.0171001	Vcam1/Icam1/Ager/Marcks/Map1b/Hmgcs2/Pck1/Pdk4/Nr4a3/Adipoq/Serpine1	11
BP	GO:0002683	negative regulation of immune system process	11/162	431/17840	0.00197089	0.018007	0.0127829	Lyn/Ccl21/Cldn18/Cd200/Cd74/Foxf1/RT1-A1/Adgrf5/Cebpb/Adipoq/Hspb1	11
BP	GO:0042326	negative regulation of phosphorylation	11/162	423/17840	0.00170193	0.0164186	0.0116553	Rasip1/Gprc5a/Lyn/Ager/Ntrk3/Abl1/Dnaja1/Myocd/Adipoq/Hspb1/Niban1	11
BP	GO:1901654	response to ketone	11/162	404/17840	0.00118168	0.0127079	0.00902112	Ccl21/Icam1/Vegfa/Spp1/Junb/Ager/Ntrk3/Hmgcs2/Pck1/Serpine1/Ucp1	11
BP	GO:0001933	negative regulation of protein phosphorylation	11/162	370/17840	0.000577147	0.00763324	0.00541872	Rasip1/Gprc5a/Lyn/Ager/Ntrk3/Abl1/Dnaja1/Myocd/Adipoq/Hspb1/Niban1	11
BP	GO:0032956	regulation of actin cytoskeleton organization	11/162	365/17840	0.000515475	0.00707431	0.00502194	Arhgdib/Ccl21/Icam1/F11r/Nrp1/Ntrk3/Abl1/Tmod1/Fhod3/Cgnl1/Synpo2	11
BP	GO:0034599	cellular response to oxidative stress	11/162	341/17840	0.000290644	0.00465031	0.00330118	Sftpb/Epas1/Sftpc/Sftpa1/Ager/Abl1/Nr4a3/Hsph1/Serpine1/Hspb1/Ucp1	11
BP	GO:0022604	regulation of cell morphogenesis	11/162	334/17840	0.000243415	0.00413679	0.00293664	Postn/Pdpn/Akap5/Icam1/Vegfa/F11r/Kdr/Nrp1/Marcks/Nedd4l/Abl1	11
BP	GO:0044706	multi-multicellular organism process	11/162	331/17840	0.000225261	0.00399381	0.00283515	Arhgdib/Akap5/Vegfa/Serpine2/Emp2/Junb/Ednra/Itga5/Serpine1/Hspb1/Angpt2	11
BP	GO:0034284	response to monosaccharide	11/162	322/17840	0.00017752	0.00330833	0.00234853	Vcam1/Sftpb/Icam1/Slc34a2/Sftpc/Ager/Hmgcs2/Pck1/Adipoq/Serpine1/Angpt2	11
BP	GO:0051271	negative regulation of cellular component movement	11/162	318/17840	0.000159241	0.00305444	0.0021683	Arhgdib/Ccl21/Cd200/Cd74/Ager/Myocd/Atp1b2/Adipoq/Serpine1/Atp2b4/Angpt2	11
BP	GO:2000146	negative regulation of cell motility	11/162	310/17840	0.000127441	0.00262739	0.00186514	Arhgdib/Ccl21/Cd200/Cd74/Ager/Myocd/Atp1b2/Adipoq/Serpine1/Atp2b4/Angpt2	11
BP	GO:1902105	regulation of leukocyte differentiation	11/162	309/17840	0.000123876	0.00260458	0.00184895	Lyn/Cldn18/Cd74/RT1-Da/Ager/Cebpb/Abl1/Pck1/Cyp26b1/Adipoq/Hspb1	11
BP	GO:0060326	cell chemotaxis	11/162	307/17840	0.000117002	0.00249199	0.00176902	Vcam1/Lyn/Ccl21/Vegfa/Spp1/Kdr/Cd74/Nrp1/Ednra/Serpine1/Hspb1	11
BP	GO:0045229	external encapsulating structure organization	11/162	303/17840	0.000104225	0.00235764	0.00167365	Postn/Pdpn/Col4a4/Col8a1/Foxf1/Spock2/Abl1/Fbln2/Mmp16/Tnfrsf11b/Myh11	11
BP	GO:0043062	extracellular structure organization	11/162	302/17840	0.000101224	0.00232493	0.00165043	Postn/Pdpn/Col4a4/Col8a1/Foxf1/Spock2/Abl1/Fbln2/Mmp16/Tnfrsf11b/Myh11	11
BP	GO:0030198	extracellular matrix organization	11/162	301/17840	9.82967e-05	0.00230295	0.00163483	Postn/Pdpn/Col4a4/Col8a1/Foxf1/Spock2/Abl1/Fbln2/Mmp16/Tnfrsf11b/Myh11	11
BP	GO:0030336	negative regulation of cell migration	11/162	294/17840	7.97613e-05	0.00195996	0.00139135	Arhgdib/Ccl21/Cd200/Cd74/Ager/Myocd/Atp1b2/Adipoq/Serpine1/Atp2b4/Angpt2	11
BP	GO:0050730	regulation of peptidyl-tyrosine phosphorylation	11/162	277/17840	4.67161e-05	0.00132138	0.000938028	Gprc5a/Lyn/Icam1/Vegfa/Cd74/Nrp1/Abl1/Itga5/Adipoq/Hsph1/Crlf1	11
BP	GO:0034612	response to tumor necrosis factor	11/162	275/17840	4.37473e-05	0.00126983	0.000901436	Postn/Vcam1/Ccl21/Icam1/Cldn18/Plvap/Pck1/Gpd1/Adipoq/Ccdc3/Hspa1a	11
BP	GO:0030323	respiratory tube development	11/162	261/17840	2.7151e-05	0.000957585	0.000679774	Pdpn/Epas1/Vegfa/Abca3/Hopx/Kdr/Tns3/Foxf1/Ager/Hmgcs2/Myocd	11
BP	GO:0030324	lung development	11/162	258/17840	2.44111e-05	0.000941981	0.000668698	Pdpn/Epas1/Vegfa/Abca3/Hopx/Kdr/Tns3/Foxf1/Ager/Hmgcs2/Myocd	11
BP	GO:0071356	cellular response to tumor necrosis factor	11/162	247/17840	1.6305e-05	0.000722708	0.000513039	Postn/Vcam1/Ccl21/Icam1/Cldn18/Plvap/Pck1/Gpd1/Adipoq/Ccdc3/Hspa1a	11
BP	GO:0010632	regulation of epithelial cell migration	11/162	245/17840	1.51154e-05	0.000704692	0.00050025	Rin2/Vegfa/Emp2/Kdr/Nrp1/Ager/Abl1/Serpine1/Hspb1/Atp2b4/Angpt2	11
BP	GO:0048762	mesenchymal cell differentiation	11/162	229/17840	8.01274e-06	0.000453135	0.000321673	Sema3c/Pdpn/Vegfa/Erg/Sema6a/Nrp1/Notch4/Ager/Ednra/Sema3d/Myocd	11
BP	GO:1990138	neuron projection extension	11/162	204/17840	2.64696e-06	0.000228475	0.000162191	Postn/Sema3c/Vegfa/Sema6a/Nrp1/Nedd4l/Ntrk3/Map1b/Abl1/Sema3d/Tnfrsf12a	11
BP	GO:1903131	mononuclear cell differentiation	10/162	455/17840	0.00875575	0.0463956	0.0329355	Lyn/Vegfa/Cd74/RT1-Da/Ager/Cebpb/Abl1/Pck1/Cyp26b1/Hspb1	10
BP	GO:0002697	regulation of immune effector process	10/162	430/17840	0.00599049	0.0363194	0.0257826	Vamp8/Lyn/Cd74/Foxf1/RT1-Da/Ager/RT1-A1/RT1-A2/Pck1/Nr4a3	10
BP	GO:0071214	cellular response to abiotic stimulus	10/162	405/17840	0.00396045	0.0288721	0.0204959	Sftpb/Aqp5/F11r/Sftpc/Sftpa1/Ednra/Bag3/Pck1/Serpine1/Atp1a2	10
BP	GO:0104004	cellular response to environmental stimulus	10/162	405/17840	0.00396045	0.0288721	0.0204959	Sftpb/Aqp5/F11r/Sftpc/Sftpa1/Ednra/Bag3/Pck1/Serpine1/Atp1a2	10
BP	GO:0060562	epithelial tube morphogenesis	10/162	392/17840	0.00314613	0.0252306	0.0179108	Rasip1/Vegfa/Kdr/Foxf1/Nrp1/Notch4/Ednra/Abl1/Enah/Greb1l	10
BP	GO:0002250	adaptive immune response	10/162	391/17840	0.00308951	0.0249942	0.017743	Lyn/Icam1/Vegfa/Emp2/Cd74/C4a/RT1-Da/Ager/RT1-A1/RT1-A2	10
BP	GO:0051962	positive regulation of nervous system development	10/162	356/17840	0.00156494	0.0156469	0.0111075	Lyn/Akap5/Vegfa/Serpine2/Kdr/Nrp1/Marcks/Ntrk3/Map1b/Tnfrsf12a	10
BP	GO:0050863	regulation of T cell activation	10/162	326/17840	0.000807931	0.00985135	0.00699332	Vcam1/Ccl21/Cd74/RT1-Da/Ager/Cebpb/Abl1/Pck1/Cyp26b1/Hspb1	10
BP	GO:0031099	regeneration	10/162	324/17840	0.000770844	0.00950514	0.00674755	Postn/Spp1/Hopx/Cebpb/Ntrk3/Map1b/Nr4a3/Matn2/Serpine1/Angpt2	10
BP	GO:1903037	regulation of leukocyte cell-cell adhesion	10/162	315/17840	0.000620869	0.00814581	0.00578258	Vcam1/Ccl21/Icam1/Cd74/RT1-Da/Ager/Cebpb/Pck1/Nr4a3/Hspb1	10
BP	GO:0009746	response to hexose	10/162	307/17840	0.000508659	0.00703802	0.00499618	Vcam1/Sftpb/Icam1/Slc34a2/Sftpc/Ager/Pck1/Adipoq/Serpine1/Angpt2	10
BP	GO:0007565	female pregnancy	10/162	296/17840	0.000382303	0.00572582	0.00406467	Arhgdib/Akap5/Vegfa/Serpine2/Emp2/Junb/Itga5/Serpine1/Hspb1/Angpt2	10
BP	GO:0050769	positive regulation of neurogenesis	10/162	295/17840	0.00037225	0.00567774	0.00403054	Lyn/Akap5/Vegfa/Serpine2/Kdr/Nrp1/Marcks/Ntrk3/Map1b/Tnfrsf12a	10
BP	GO:0022409	positive regulation of cell-cell adhesion	10/162	270/17840	0.000183582	0.00336395	0.00238802	Vcam1/Ccl21/Pdpn/Icam1/F11r/Cd74/RT1-Da/Ager/Pck1/Nr4a3	10
BP	GO:1903522	regulation of blood circulation	10/162	264/17840	0.000152997	0.00295194	0.00209554	Epas1/Icam1/Hopx/Ager/Gja5/Abl1/Scn2b/Atp2b4/Adra1d/Atp1a2	10
BP	GO:0048738	cardiac muscle tissue development	10/162	254/17840	0.000111575	0.00242616	0.00172229	Ly6e/Vegfa/Nebl/Marcks/Gja5/Actc1/Xirp1/Myh11/Myocd/Fhod3	10
BP	GO:0001763	morphogenesis of a branching structure	10/162	244/17840	8.00716e-05	0.00195996	0.00139135	Rasip1/Sema3c/Vegfa/Kdr/Foxf1/Nrp1/Notch4/Ednra/Abl1/Greb1l	10
BP	GO:0002685	regulation of leukocyte migration	10/162	227/17840	4.3732e-05	0.00126983	0.000901436	Lyn/Ccl21/Icam1/Vegfa/Cd200/Plvap/Cd74/Ager/Ednra/Serpine1	10
BP	GO:0003018	vascular process in circulatory system	10/162	227/17840	4.3732e-05	0.00126983	0.000901436	Icam1/Vegfa/Cdh5/Ager/Ednra/Gja5/Abl1/Grip2/Adra1d/Atp1a2	10
BP	GO:0008361	regulation of cell size	10/162	227/17840	4.3732e-05	0.00126983	0.000901436	Sema3c/Vegfa/Spp1/Sema6a/Nrp1/Ntrk3/Map1b/Abl1/Sema3d/Tnfrsf12a	10
BP	GO:0061138	morphogenesis of a branching epithelium	10/162	225/17840	4.0579e-05	0.0012324	0.000874862	Rasip1/Sema3c/Vegfa/Kdr/Foxf1/Nrp1/Notch4/Ednra/Abl1/Greb1l	10
BP	GO:0007160	cell-matrix adhesion	10/162	223/17840	3.76224e-05	0.00119356	0.000847288	Postn/Vcam1/Rin2/Ccl21/Vegfa/Emp2/Kdr/Nrp1/Abl1/Serpine1	10
BP	GO:0048771	tissue remodeling	10/162	214/17840	2.64851e-05	0.000954626	0.000677675	Sema3c/Epas1/Cldn18/Vegfa/Erg/Spp1/Ager/Gja5/Pdk4/Tnfrsf11b	10
BP	GO:0055001	muscle cell development	10/162	211/17840	2.3466e-05	0.00091629	0.00065046	Vegfa/Nebl/Actc1/Tmod1/Xirp1/Myh11/Myocd/Fhod3/Acta1/Flnc	10
BP	GO:0008217	regulation of blood pressure	10/162	210/17840	2.25276e-05	0.000891064	0.000632553	Postn/Emp2/F11r/Nedd4l/Ednra/Gja5/Grip2/Adipoq/Adra1d/Atp1a2	10
BP	GO:0050731	positive regulation of peptidyl-tyrosine phosphorylation	10/162	206/17840	1.90891e-05	0.00080272	0.000569839	Lyn/Icam1/Vegfa/Cd74/Nrp1/Abl1/Itga5/Adipoq/Hsph1/Crlf1	10
BP	GO:0034614	cellular response to reactive oxygen species	10/162	203/17840	1.68158e-05	0.000735412	0.000522057	Sftpb/Sftpc/Sftpa1/Ager/Abl1/Nr4a3/Hsph1/Serpine1/Hspb1/Ucp1	10
BP	GO:0031032	actomyosin structure organization	10/162	202/17840	1.61118e-05	0.000722708	0.000513039	F11r/Nebl/Nrp1/Abl1/Actc1/Tmod1/Xirp1/Fhod3/Acta1/Cgnl1	10
BP	GO:0045766	positive regulation of angiogenesis	10/162	176/17840	4.80253e-06	0.000336213	0.000238672	Vegfa/Kdr/Cdh5/Nrp1/Notch4/Abl1/Itga5/Serpine1/Hspb1/Angpt2	10
BP	GO:1904018	positive regulation of vasculature development	10/162	176/17840	4.80253e-06	0.000336213	0.000238672	Vegfa/Kdr/Cdh5/Nrp1/Notch4/Abl1/Itga5/Serpine1/Hspb1/Angpt2	10
BP	GO:0010594	regulation of endothelial cell migration	10/162	174/17840	4.33756e-06	0.000330865	0.000234876	Rin2/Vegfa/Emp2/Kdr/Nrp1/Ager/Abl1/Hspb1/Atp2b4/Angpt2	10
BP	GO:0050921	positive regulation of chemotaxis	10/162	157/17840	1.71932e-06	0.000168558	0.000119657	Ccl21/Vegfa/Kdr/Cd74/Nrp1/Ager/Ednra/Ntrk3/Serpine1/Hspb1	10
BP	GO:0061387	regulation of extent of cell growth	10/162	134/17840	4.00463e-07	7.28503e-05	5.17153e-05	Sema3c/Vegfa/Spp1/Sema6a/Nrp1/Ntrk3/Map1b/Abl1/Sema3d/Tnfrsf12a	10
BP	GO:0043534	blood vessel endothelial cell migration	10/162	122/17840	1.66139e-07	4.1918e-05	2.9757e-05	Vegfa/Emp2/Kdr/Cdh5/Nrp1/Clec14a/Abl1/Hspb1/Atp2b4/Angpt2	10
BP	GO:0042391	regulation of membrane potential	9/162	478/17840	0.0306653	0.108153	0.076776	Kdr/Nedd4l/Ntrk3/Gja5/Grip2/Igsf9b/Scn2b/Xirp1/Atp1b2	9
BP	GO:0070997	neuron death	9/162	443/17840	0.0200226	0.0818878	0.0581308	Vegfa/Cd200/Kdr/Nrp1/Ager/Cebpb/Abl1/Nr4a3/Crlf1	9
BP	GO:0001503	ossification	9/162	427/17840	0.0161795	0.0710426	0.0504321	Hist1h2ao/Vegfa/Spp1/Junb/Cebpd/Cebpb/Bmpr1b/Mmp16/Omd	9
BP	GO:0043087	regulation of GTPase activity	9/162	425/17840	0.0157405	0.0693934	0.0492613	Rasip1/Rin2/Arhgdib/Ccl21/Icam1/F11r/Rgs12/Nrp1/Ntrk3	9
BP	GO:0006631	fatty acid metabolic process	9/162	412/17840	0.0130976	0.0614596	0.0436292	Pdpn/Cyp2b1/Cd74/Scd/Pck1/Pdk4/Nr4a3/Adipoq/Dgat2	9
BP	GO:0051480	regulation of cytosolic calcium ion concentration	9/162	405/17840	0.0118196	0.0566789	0.0402354	Lyn/Ccl21/Akap5/Kdr/Ednra/Abl1/Atp2b4/Adra1d/Atp1a2	9
BP	GO:1901214	regulation of neuron death	9/162	396/17840	0.0103166	0.0515047	0.0365624	Vegfa/Cd200/Kdr/Nrp1/Ager/Cebpb/Abl1/Nr4a3/Crlf1	9
BP	GO:0042063	gliogenesis	9/162	377/17840	0.00762136	0.0422264	0.0299759	Lyn/Serpine2/Mt2A/Ager/Tppp/Ntrk3/Abl1/Matn2/Atp1b2	9
BP	GO:0043271	negative regulation of ion transport	9/162	377/17840	0.00762136	0.0422264	0.0299759	Akap5/Icam1/Serpine2/Cd200/Cd74/Nedd4l/Bag3/Adipoq/Atp1a2	9
BP	GO:1904062	regulation of cation transmembrane transport	9/162	377/17840	0.00762136	0.0422264	0.0299759	Lyn/Tspan13/Ager/Nedd4l/Ednra/Abl1/Scn2b/Atp1b2/Atp1a2	9
BP	GO:0050867	positive regulation of cell activation	9/162	361/17840	0.00580141	0.0360657	0.0256025	Vcam1/Vamp8/Ccl21/Pdpn/Cd74/RT1-Da/Ager/Pck1/Nr4a3	9
BP	GO:0032868	response to insulin	9/162	345/17840	0.00433752	0.0299517	0.0212623	Lyn/Cyp2b1/Icam1/Marcks/Hmgcs2/Pck1/Pdk4/Adipoq/Serpine1	9
BP	GO:0019932	second-messenger-mediated signaling	9/162	343/17840	0.00417706	0.0295568	0.0209819	Vcam1/Akap5/Vegfa/Kdr/Mt2A/Lmcd1/Atp2b4/Cap2/Atp1a2	9
BP	GO:0021700	developmental maturation	9/162	333/17840	0.00344315	0.0270052	0.0191706	Ccl21/Epas1/Akap5/Vegfa/Septin4/Kdr/Cdh5/Map1b/Grip2	9
BP	GO:0090596	sensory organ morphogenesis	9/162	319/17840	0.00259058	0.0219563	0.0155865	Aldh1a3/Aldh1a1/Aqp5/Vegfa/Clic5/Col8a1/Kdr/Cyp26b1/Nr4a3	9
BP	GO:0002460	adaptive immune response based on somatic recombination of immune receptors built from immunoglobulin superfamily domains	9/162	304/17840	0.00187269	0.0174998	0.0124228	Icam1/Vegfa/Emp2/Cd74/C4a/RT1-Da/Ager/RT1-A1/RT1-A2	9
BP	GO:0010959	regulation of metal ion transport	9/162	304/17840	0.00187269	0.0174998	0.0124228	Lyn/Tspan13/Akap5/Icam1/Ednra/Abl1/Atp1b2/Serpine1/Atp1a2	9
BP	GO:0051258	protein polymerization	9/162	297/17840	0.00159745	0.0157347	0.0111698	Ccl21/Icam1/Cdh5/Tppp/Map1b/Abl1/Tmod1/Fhod3/Hspa1a	9
BP	GO:0009749	response to glucose	9/162	296/17840	0.00156094	0.0156469	0.0111075	Vcam1/Sftpb/Icam1/Sftpc/Ager/Pck1/Adipoq/Serpine1/Angpt2	9
BP	GO:0002263	cell activation involved in immune response	9/162	292/17840	0.00142155	0.0146625	0.0104087	Vamp8/Lyn/Icam1/Cd74/Foxf1/RT1-Da/Abl1/Pck1/Nr4a3	9
BP	GO:0002366	leukocyte activation involved in immune response	9/162	288/17840	0.00129237	0.0135507	0.00961944	Vamp8/Lyn/Icam1/Cd74/Foxf1/RT1-Da/Abl1/Pck1/Nr4a3	9
BP	GO:0110053	regulation of actin filament organization	9/162	276/17840	0.000960586	0.0110941	0.00787552	Ccl21/Icam1/F11r/Nrp1/Abl1/Tmod1/Fhod3/Cgnl1/Synpo2	9
BP	GO:0045471	response to ethanol	9/162	264/17840	0.000701616	0.00885116	0.0062833	Aldh1a1/Vcam1/Icam1/Cldn18/Ntrk3/Hmgcs2/Actc1/Adipoq/Hspa1a	9
BP	GO:0045444	fat cell differentiation	9/162	263/17840	0.000682913	0.008682	0.00616322	Vegfa/Cebpd/Adgrf5/Cebpb/Scd/Nr4a3/Adipoq/Ccdc3/Ucp1	9
BP	GO:0002699	positive regulation of immune effector process	9/162	261/17840	0.00064673	0.00825398	0.00585937	Vamp8/Lyn/Cd74/Foxf1/RT1-Da/RT1-A1/RT1-A2/Pck1/Nr4a3	9
BP	GO:0031334	positive regulation of protein-containing complex assembly	9/162	245/17840	0.000409978	0.00592391	0.00420529	Rasip1/Ccl21/Icam1/Vegfa/Abca3/Cdh5/Tppp/Map1b/Hspa1a	9
BP	GO:0097485	neuron projection guidance	9/162	245/17840	0.000409978	0.00592391	0.00420529	Sema3c/Vegfa/Sema6a/Nrp1/Bmpr1b/Sema3d/Nr4a3/Matn2/Enah	9
BP	GO:0007411	axon guidance	9/162	244/17840	0.00039796	0.00582944	0.00413823	Sema3c/Vegfa/Sema6a/Nrp1/Bmpr1b/Sema3d/Nr4a3/Matn2/Enah	9
BP	GO:0003015	heart process	9/162	242/17840	0.000374796	0.00567774	0.00403054	Epas1/Hopx/Nedd4l/Gja5/Actc1/Scn2b/Atp2b4/Adra1d/Atp1a2	9
BP	GO:2001234	negative regulation of apoptotic signaling pathway	9/162	242/17840	0.000374796	0.00567774	0.00403054	Icam1/Vegfa/Cd74/Nrp1/Dnaja1/Hsph1/Serpine1/Hspb1/Hspa1a	9
BP	GO:0060047	heart contraction	9/162	232/17840	0.000275008	0.00445062	0.00315943	Epas1/Hopx/Nedd4l/Gja5/Actc1/Scn2b/Atp2b4/Adra1d/Atp1a2	9
BP	GO:0032271	regulation of protein polymerization	9/162	231/17840	0.000266378	0.00440592	0.0031277	Ccl21/Icam1/Cdh5/Tppp/Map1b/Abl1/Tmod1/Fhod3/Hspa1a	9
BP	GO:0070374	positive regulation of ERK1 and ERK2 cascade	9/162	227/17840	0.00023407	0.00404079	0.00286849	Ccl21/Icam1/Vegfa/Kdr/Cd74/Nrp1/Ager/Ednra/Abl1	9
BP	GO:0097529	myeloid leukocyte migration	9/162	222/17840	0.000198329	0.00360587	0.00255975	Lyn/Ccl21/Vegfa/Cd200/Spp1/Cd74/Ager/Ednra/Serpine1	9
BP	GO:0010721	negative regulation of cell development	9/162	212/17840	0.000140348	0.00280697	0.00199262	Postn/Sema3c/Cldn18/Vegfa/Spp1/Sema6a/Nrp1/Ntrk3/Sema3d	9
BP	GO:0022408	negative regulation of cell-cell adhesion	9/162	198/17840	8.34796e-05	0.00199864	0.0014188	Ccl21/Vegfa/Serpine2/Cd74/Notch4/Cebpb/Abl1/Adipoq/Hspb1	9
BP	GO:0046890	regulation of lipid biosynthetic process	9/162	196/17840	7.72242e-05	0.00193355	0.0013726	Lpcat1/Abca3/Cd74/Adgrf5/Pck1/Pdk4/Ccdc3/Thrsp/Dgat2	9
BP	GO:0050770	regulation of axonogenesis	9/162	190/17840	6.07706e-05	0.00159462	0.001132	Sema3c/Vegfa/Spp1/Sema6a/Nrp1/Ntrk3/Map1b/Sema3d/Tnfrsf12a	9
BP	GO:0048754	branching morphogenesis of an epithelial tube	9/162	188/17840	5.59907e-05	0.00153041	0.00108642	Rasip1/Vegfa/Kdr/Foxf1/Nrp1/Notch4/Ednra/Abl1/Greb1l	9
BP	GO:0033273	response to vitamin	9/162	179/17840	3.82084e-05	0.00119356	0.000847288	Postn/Sftpb/Vegfa/Spp1/Sftpc/Sftpa1/Ager/Map1b/Cyp26b1	9
BP	GO:0035051	cardiocyte differentiation	9/162	179/17840	3.82084e-05	0.00119356	0.000847288	Vcam1/Sema3c/Vegfa/Nebl/Actc1/Xirp1/Myh11/Myocd/Fhod3	9
BP	GO:0048675	axon extension	9/162	144/17840	6.71294e-06	0.000407749	0.000289455	Sema3c/Vegfa/Sema6a/Nrp1/Ntrk3/Map1b/Abl1/Sema3d/Tnfrsf12a	9
BP	GO:0003158	endothelium development	9/162	137/17840	4.46491e-06	0.000332838	0.000236277	Gja4/Pdpn/Icam1/Vegfa/F11r/Kdr/Cdh5/Notch4/Gja5	9
BP	GO:0055002	striated muscle cell development	9/162	131/17840	3.08619e-06	0.000246895	0.000175267	Vegfa/Nebl/Actc1/Tmod1/Xirp1/Myh11/Fhod3/Acta1/Flnc	9
BP	GO:0001952	regulation of cell-matrix adhesion	9/162	129/17840	2.71681e-06	0.000228491	0.000162202	Postn/Rin2/Ccl21/Vegfa/Emp2/Kdr/Nrp1/Abl1/Serpine1	9
BP	GO:0030516	regulation of axon extension	9/162	118/17840	1.29043e-06	0.000147159	0.000104466	Sema3c/Vegfa/Sema6a/Nrp1/Ntrk3/Map1b/Abl1/Sema3d/Tnfrsf12a	9
BP	GO:0007264	small GTPase mediated signal transduction	8/162	428/17840	0.0418571	0.135129	0.0959261	Rasip1/Arhgdib/Pdpn/F11r/Nrp1/Ednra/Abl1/Cgnl1	8
BP	GO:0051090	regulation of DNA-binding transcription factor activity	8/162	420/17840	0.0381517	0.125767	0.0892797	Icam1/Vegfa/Cd200/Ager/Cebpb/Myocd/Cytl1/Hspa1a	8
BP	GO:0019221	cytokine-mediated signaling pathway	8/162	394/17840	0.0276535	0.101914	0.0723472	Ccl21/Cldn18/Plvap/Cd74/Adipoq/Crlf1/Ccdc3/Hspa1a	8
BP	GO:0048511	rhythmic process	8/162	392/17840	0.02694	0.0996202	0.0707188	Aldh1a1/Sftpb/Sftpc/Sftpa1/Ntrk3/Bmpr1b/Adipoq/Nfil3	8
BP	GO:0046486	glycerolipid metabolic process	8/162	382/17840	0.0235644	0.0899782	0.0638742	Lpcat1/Abca3/Prdx6/Scd/Pck1/Gpd1/Thrsp/Dgat2	8
BP	GO:0071375	cellular response to peptide hormone stimulus	8/162	380/17840	0.022927	0.0885869	0.0628865	Marcks/Map1b/Hmgcs2/Pck1/Pdk4/Nr4a3/Adipoq/Serpine1	8
BP	GO:0007178	transmembrane receptor protein serine/threonine kinase signaling pathway	8/162	376/17840	0.0216888	0.0848917	0.0602633	Ltbp2/Kdr/Cdh5/Ntrk3/Bmpr1b/Abl1/Myocd/Hspa1a	8
BP	GO:1990778	protein localization to cell periphery	8/162	373/17840	0.0207919	0.0838743	0.0595411	Vamp8/Akap5/Emp2/F11r/Grip2/Adipoq/Atp2b4/Gpc6	8
BP	GO:0043547	positive regulation of GTPase activity	8/162	351/17840	0.0150052	0.0673623	0.0478194	Rin2/Arhgdib/Ccl21/Icam1/F11r/Rgs12/Nrp1/Ntrk3	8
BP	GO:0048872	homeostasis of number of cells	8/162	350/17840	0.0147737	0.0666543	0.0473168	Hbb/Lyn/Epas1/Vegfa/Cd74/Adgrf5/Abl1/Hspa1a	8
BP	GO:0002696	positive regulation of leukocyte activation	8/162	346/17840	0.0138736	0.0640291	0.0454533	Vcam1/Vamp8/Ccl21/Cd74/RT1-Da/Ager/Pck1/Nr4a3	8
BP	GO:0033500	carbohydrate homeostasis	8/162	333/17840	0.0112248	0.0548695	0.038951	Vcam1/Icam1/Ager/Adgrf5/Pck1/Pdk4/Adipoq/Serpine1	8
BP	GO:0042593	glucose homeostasis	8/162	332/17840	0.0110379	0.0542793	0.038532	Vcam1/Icam1/Ager/Adgrf5/Pck1/Pdk4/Adipoq/Serpine1	8
BP	GO:0051402	neuron apoptotic process	8/162	314/17840	0.00805284	0.043159	0.0306379	Vegfa/Kdr/Nrp1/Ager/Cebpb/Abl1/Nr4a3/Crlf1	8
BP	GO:0045927	positive regulation of growth	8/162	309/17840	0.00734368	0.0409923	0.0290998	Vegfa/Hopx/Nrp1/Nedd4l/Ntrk3/Map1b/Tnfrsf12a/Serpine1	8
BP	GO:0051348	negative regulation of transferase activity	8/162	292/17840	0.00528082	0.0338773	0.024049	Rasip1/Gprc5a/Lyn/Abl1/Dnaja1/Myocd/Adipoq/Hspb1	8
BP	GO:0051924	regulation of calcium ion transport	8/162	292/17840	0.00528082	0.0338773	0.024049	Lyn/Tspan13/Akap5/Icam1/Ednra/Abl1/Serpine1/Atp1a2	8
BP	GO:0002449	lymphocyte mediated immunity	8/162	289/17840	0.0049685	0.0328562	0.0233241	Icam1/Emp2/Cd74/C4a/RT1-Da/Ager/RT1-A1/RT1-A2	8
BP	GO:0043523	regulation of neuron apoptotic process	8/162	279/17840	0.00402877	0.0291708	0.0207079	Vegfa/Kdr/Nrp1/Ager/Cebpb/Abl1/Nr4a3/Crlf1	8
BP	GO:0071695	anatomical structure maturation	8/162	279/17840	0.00402877	0.0291708	0.0207079	Ccl21/Epas1/Akap5/Vegfa/Septin4/Kdr/Cdh5/Grip2	8
BP	GO:0002064	epithelial cell development	8/162	277/17840	0.00385857	0.0285232	0.0202482	Icam1/Vegfa/Clic5/F11r/Cdh5/Notch4/Tmod1/Adipoq	8
BP	GO:0003007	heart morphogenesis	8/162	274/17840	0.00361377	0.0273745	0.0194328	Sema3c/Ly6e/Vegfa/Erg/Foxf1/Nrp1/Gja5/Actc1	8
BP	GO:0045926	negative regulation of growth	8/162	273/17840	0.00353491	0.0270827	0.0192256	Sema3c/Serpine2/Spp1/Sema6a/Mt2A/Nrp1/Sema3d/Hspa1a	8
BP	GO:0051091	positive regulation of DNA-binding transcription factor activity	8/162	264/17840	0.00288372	0.0240677	0.0170853	Icam1/Vegfa/Cd200/Ager/Cebpb/Myocd/Cytl1/Hspa1a	8
BP	GO:0033673	negative regulation of kinase activity	8/162	258/17840	0.00250455	0.0213374	0.0151471	Rasip1/Gprc5a/Lyn/Abl1/Dnaja1/Myocd/Adipoq/Hspb1	8
BP	GO:0002274	myeloid leukocyte activation	8/162	248/17840	0.00196053	0.0179624	0.0127512	Vamp8/Lyn/Cd200/Foxf1/Ager/Adgrf5/Nr4a3/Serpine1	8
BP	GO:0030100	regulation of endocytosis	8/162	235/17840	0.00139759	0.0144609	0.0102656	Vamp8/Ccl21/Akap5/Vegfa/Ager/Nedd4l/Adipoq/Serpine1	8
BP	GO:0006469	negative regulation of protein kinase activity	8/162	234/17840	0.00136031	0.0142096	0.0100872	Rasip1/Gprc5a/Lyn/Abl1/Dnaja1/Myocd/Adipoq/Hspb1	8
BP	GO:0097191	extrinsic apoptotic signaling pathway	8/162	232/17840	0.00128811	0.0135507	0.00961944	Icam1/Vegfa/Nrp1/Bag3/Bmpr1b/Tnfrsf12a/Serpine1/Hspa1a	8
BP	GO:0051495	positive regulation of cytoskeleton organization	8/162	229/17840	0.00118557	0.0127081	0.00902129	Ccl21/Icam1/Nrp1/Ntrk3/Map1b/Abl1/Hspa1a/Synpo2	8
BP	GO:0001906	cell killing	8/162	225/17840	0.00105911	0.0118159	0.00838792	Ccl21/Lyz2/Emp2/Cdh5/RT1-Da/Ager/RT1-A1/RT1-A2	8
BP	GO:0042180	cellular ketone metabolic process	8/162	224/17840	0.00102924	0.0115219	0.00817922	Cd74/Pdk4/Nr4a3/Gpd1/Adipoq/Atp2b4/Coq8a/Dgat2	8
BP	GO:1903039	positive regulation of leukocyte cell-cell adhesion	8/162	223/17840	0.00100006	0.0112721	0.00800191	Vcam1/Ccl21/Icam1/Cd74/RT1-Da/Ager/Pck1/Nr4a3	8
BP	GO:0050866	negative regulation of cell activation	8/162	222/17840	0.000971538	0.0111421	0.00790962	Lyn/Serpine2/Cd200/Cd74/Foxf1/Adgrf5/Cebpb/Hspb1	8
BP	GO:1901888	regulation of cell junction assembly	8/162	222/17840	0.000971538	0.0111421	0.00790962	Vegfa/F11r/Kdr/Nrp1/Nedd4l/Ntrk3/Abl1/Gpc6	8
BP	GO:0048639	positive regulation of developmental growth	8/162	219/17840	0.000889871	0.0104992	0.00745322	Vegfa/Hopx/Nrp1/Nedd4l/Ntrk3/Map1b/Tnfrsf12a/Serpine1	8
BP	GO:0045834	positive regulation of lipid metabolic process	8/162	170/17840	0.000164082	0.00311092	0.00220839	Lyn/Ccl21/Cd74/Adgrf5/Nr4a3/Adipoq/Ccdc3/Dgat2	8
BP	GO:0006457	protein folding	8/162	164/17840	0.000128061	0.00262739	0.00186514	Cd74/Dnajb4/Dnaja1/Dnajb5/LOC680121/Hsph1/Hspb1/Hspa1a	8
BP	GO:1990845	adaptive thermogenesis	8/162	161/17840	0.000112667	0.00242616	0.00172229	Aldh1a1/Epas1/Vegfa/Clic5/Cebpb/Scd/Adipoq/Ucp1	8
BP	GO:0002687	positive regulation of leukocyte migration	8/162	154/17840	8.26106e-05	0.00199237	0.00141435	Ccl21/Icam1/Vegfa/Plvap/Cd74/Ager/Ednra/Serpine1	8
BP	GO:0071260	cellular response to mechanical stimulus	8/162	131/17840	2.61251e-05	0.000952116	0.000675892	Sftpb/F11r/Sftpc/Sftpa1/Ednra/Bag3/Serpine1/Atp1a2	8
BP	GO:0070542	response to fatty acid	8/162	98/17840	3.0604e-06	0.000246895	0.000175267	Ager/Scd/Hmgcs2/Pdk4/Adipoq/Hspb1/Ucp1/Dgat2	8
BP	GO:0048286	lung alveolus development	8/162	68/17840	1.80985e-07	4.24022e-05	3.01007e-05	Pdpn/Epas1/Vegfa/Hopx/Kdr/Tns3/Foxf1/Myocd	8
BP	GO:0052547	regulation of peptidase activity	7/162	467/17840	0.133551	0.259876	0.184482	Lyn/Vegfa/Serpine2/Pcolce/C4a/Ager/Serpine1	7
BP	GO:0050673	epithelial cell proliferation	7/162	462/17840	0.12833	0.253262	0.179787	Vegfa/Col8a1/Kdr/Ager/Cebpb/Ednra/Nr4a3	7
BP	GO:0009896	positive regulation of catabolic process	7/162	450/17840	0.116235	0.247084	0.175401	Lpcat1/Kdr/Ager/Nedd4l/Bag3/Gpd1/Hspa1a	7
BP	GO:0006091	generation of precursor metabolites and energy	7/162	442/17840	0.108522	0.240388	0.170647	Adgrf5/Hmgcs2/Nr4a3/Gpd1/Aox3/Ucp1/ND1	7
BP	GO:0006914	autophagy	7/162	414/17840	0.0838001	0.219185	0.155596	Rasip1/Vamp8/Kdr/Ager/Bag3/LOC680121/Synpo2	7
BP	GO:0061919	process utilizing autophagic mechanism	7/162	414/17840	0.0838001	0.219185	0.155596	Rasip1/Vamp8/Kdr/Ager/Bag3/LOC680121/Synpo2	7
BP	GO:0051098	regulation of binding	7/162	402/17840	0.0743114	0.206211	0.146386	Hopx/Ager/Spon1/Abl1/Xirp1/Myocd/Adipoq	7
BP	GO:0044403	biological process involved in symbiotic interaction	7/162	401/17840	0.0735509	0.204968	0.145503	Vcam1/Vamp8/Ly6e/Icam1/Cd74/Nrp1/Ntrk3	7
BP	GO:0007548	sex differentiation	7/162	388/17840	0.0640889	0.187188	0.132882	Icam1/Vegfa/Kdr/Cebpb/Bmpr1b/Serpine1/Greb1l	7
BP	GO:0062012	regulation of small molecule metabolic process	7/162	367/17840	0.0504592	0.154534	0.109701	Cd74/Pdk4/Nr4a3/Gpd1/Adipoq/Atp2b4/Dgat2	7
BP	GO:0010639	negative regulation of organelle organization	7/162	357/17840	0.0446772	0.141176	0.100219	F11r/Cdh5/Map1b/Tmod1/Fhod3/Hspa1a/Cgnl1	7
BP	GO:0007204	positive regulation of cytosolic calcium ion concentration	7/162	356/17840	0.0441237	0.140313	0.0996064	Lyn/Ccl21/Akap5/Kdr/Ednra/Abl1/Adra1d	7
BP	GO:0071216	cellular response to biotic stimulus	7/162	342/17840	0.0368389	0.122796	0.0871713	Lyn/Epas1/Icam1/Cebpb/Hmgcs2/Abl1/Serpine1	7
BP	GO:0021537	telencephalon development	7/162	338/17840	0.0349141	0.118918	0.0844183	Aldh1a3/Akap5/Nr4a3/Atp1b2/Atp2b4/Atp1a2/Tacc2	7
BP	GO:0016032	viral process	7/162	333/17840	0.0326039	0.112215	0.0796596	Vcam1/Vamp8/Ly6e/Icam1/Cd74/Nrp1/Ntrk3	7
BP	GO:0007265	Ras protein signal transduction	7/162	332/17840	0.0321545	0.11105	0.0788328	Rasip1/Arhgdib/Pdpn/F11r/Nrp1/Ednra/Abl1	7
BP	GO:0070588	calcium ion transmembrane transport	7/162	324/17840	0.0287085	0.103865	0.0737322	Lyn/Ccl21/Tspan13/Ednra/Abl1/Atp2b4/Atp1a2	7
BP	GO:0016358	dendrite development	7/162	317/17840	0.0259067	0.0970023	0.0688605	Akap5/Nrp1/Marcks/Nedd4l/Map1b/Abl1/Matn2	7
BP	GO:0071219	cellular response to molecule of bacterial origin	7/162	316/17840	0.0255224	0.0958917	0.068072	Lyn/Epas1/Icam1/Cebpb/Hmgcs2/Abl1/Serpine1	7
BP	GO:0071902	positive regulation of protein serine/threonine kinase activity	7/162	306/17840	0.0218926	0.0855874	0.0607571	Vegfa/Cd74/Ager/Marcks/Ntrk3/Adipoq/Atp2b4	7
BP	GO:0071222	cellular response to lipopolysaccharide	7/162	305/17840	0.0215506	0.0844516	0.0599509	Lyn/Epas1/Icam1/Cebpb/Hmgcs2/Abl1/Serpine1	7
BP	GO:0097193	intrinsic apoptotic signaling pathway	7/162	303/17840	0.0208778	0.0839957	0.0596273	Septin4/Cd74/Cebpb/Dnaja1/Hsph1/Hspb1/Hspa1a	7
BP	GO:0043405	regulation of MAP kinase activity	7/162	302/17840	0.0205469	0.0835116	0.0592836	Lyn/Vegfa/Cd74/Ager/Ntrk3/Dnaja1/Adipoq	7
BP	GO:0072593	reactive oxygen species metabolic process	7/162	302/17840	0.0205469	0.0835116	0.0592836	Hbb/Icam1/Ager/Prdx6/Pdk4/Atp2b4/Ucp1	7
BP	GO:0072659	protein localization to plasma membrane	7/162	300/17840	0.0198962	0.0814726	0.0578361	Vamp8/Akap5/Emp2/F11r/Grip2/Adipoq/Atp2b4	7
BP	GO:0090287	regulation of cellular response to growth factor stimulus	7/162	290/17840	0.0168582	0.0725655	0.0515131	Kdr/Sema6a/Cdh5/Abl1/Myocd/Atp2b4/Hspa1a	7
BP	GO:0031668	cellular response to extracellular stimulus	7/162	289/17840	0.0165737	0.0720977	0.0511811	Postn/Vcam1/Lyn/Icam1/Pck1/Pdk4/Myocd	7
BP	GO:0001101	response to acid chemical	7/162	284/17840	0.015202	0.0680255	0.0482903	Lyn/Icam1/Vegfa/Cebpb/Hmgcs2/Pck1/Atp2b4	7
BP	GO:0010001	glial cell differentiation	7/162	281/17840	0.0144191	0.065324	0.0463725	Lyn/Serpine2/Mt2A/Ager/Tppp/Ntrk3/Abl1	7
BP	GO:0071559	response to transforming growth factor beta	7/162	266/17840	0.0109321	0.0540019	0.0383351	Postn/Ltbp2/Cdh5/Abl1/Myocd/Serpine1/Hspa1a	7
BP	GO:0090257	regulation of muscle system process	7/162	263/17840	0.0103161	0.0515047	0.0365624	Calcrl/Gja5/Lmcd1/Nr4a3/Myocd/Atp2b4/Atp1a2	7
BP	GO:0071383	cellular response to steroid hormone stimulus	7/162	262/17840	0.0101165	0.0511134	0.0362846	Icam1/Vegfa/Hmgcs2/Pck1/Dnaja1/Serpine1/Atp1a2	7
BP	GO:0002703	regulation of leukocyte mediated immunity	7/162	261/17840	0.00991978	0.0508122	0.0360708	Vamp8/Lyn/Foxf1/RT1-Da/Ager/RT1-A1/RT1-A2	7
BP	GO:1901215	negative regulation of neuron death	7/162	259/17840	0.00953471	0.0492501	0.0349619	Vegfa/Cd200/Kdr/Nrp1/Cebpb/Nr4a3/Crlf1	7
BP	GO:0071560	cellular response to transforming growth factor beta stimulus	7/162	258/17840	0.00934633	0.0484296	0.0343795	Postn/Ltbp2/Cdh5/Abl1/Myocd/Serpine1/Hspa1a	7
BP	GO:0034764	positive regulation of transmembrane transport	7/162	257/17840	0.0091607	0.0475429	0.03375	Ager/Nedd4l/Ednra/Abl1/Nr4a3/Atp1b2/Adipoq	7
BP	GO:0034767	positive regulation of ion transmembrane transport	7/162	257/17840	0.0091607	0.0475429	0.03375	Ager/Nedd4l/Ednra/Abl1/Nr4a3/Atp1b2/Adipoq	7
BP	GO:0033002	muscle cell proliferation	7/162	251/17840	0.00810327	0.0433584	0.0307795	Vegfa/Ager/Ednra/Calcrl/Nr4a3/Myocd/Adipoq	7
BP	GO:0098742	cell-cell adhesion via plasma-membrane adhesion molecules	7/162	241/17840	0.00654505	0.0384727	0.0273112	Vcam1/Cdh5/Itga5/Igsf9b/Adipoq/Gpc6/Pcdh7	7
BP	GO:0006814	sodium ion transport	7/162	239/17840	0.00626236	0.0374827	0.0266084	Slc6a6/Serpine2/Slc34a2/Nedd4l/Scn2b/Atp1b2/Atp1a2	7
BP	GO:0002573	myeloid leukocyte differentiation	7/162	233/17840	0.00546888	0.0348309	0.0247259	Lyn/Cldn18/Vegfa/Cd74/Junb/Cebpb/Adipoq	7
BP	GO:0009266	response to temperature stimulus	7/162	230/17840	0.0051017	0.0332015	0.0235692	Lyn/Vegfa/Bag3/Hmgcs2/Dnaja1/Ucp1/Hspa1a	7
BP	GO:0010976	positive regulation of neuron projection development	7/162	225/17840	0.00453137	0.0306091	0.0217289	Lyn/Serpine2/Marcks/Ntrk3/Abl1/Atp1b2/Hspb1	7
BP	GO:0014074	response to purine-containing compound	7/162	225/17840	0.00453137	0.0306091	0.0217289	Sftpc/Junb/Hmgcs2/Pck1/Gpd1/Adipoq/Serpine1	7
BP	GO:0030595	leukocyte chemotaxis	7/162	225/17840	0.00453137	0.0306091	0.0217289	Lyn/Ccl21/Vegfa/Spp1/Cd74/Ednra/Serpine1	7
BP	GO:0048469	cell maturation	7/162	218/17840	0.00381556	0.0285232	0.0202482	Ccl21/Epas1/Akap5/Vegfa/Septin4/Kdr/Grip2	7
BP	GO:0031345	negative regulation of cell projection organization	7/162	217/17840	0.00372078	0.0281202	0.0199621	Sema3c/Ccl21/Spp1/Sema6a/Nrp1/RT1-A2/Sema3d	7
BP	GO:1902905	positive regulation of supramolecular fiber organization	7/162	210/17840	0.00310658	0.0250358	0.0177725	Ccl21/Icam1/Nrp1/Map1b/Abl1/Hspa1a/Synpo2	7
BP	GO:0030308	negative regulation of cell growth	7/162	206/17840	0.00279236	0.0234244	0.0166286	Sema3c/Serpine2/Spp1/Sema6a/Nrp1/Sema3d/Hspa1a	7
BP	GO:0002695	negative regulation of leukocyte activation	7/162	200/17840	0.00236748	0.0206525	0.0146609	Lyn/Cd200/Cd74/Foxf1/Adgrf5/Cebpb/Hspb1	7
BP	GO:0042542	response to hydrogen peroxide	7/162	199/17840	0.00230182	0.0201333	0.0142923	Hbb/Ager/Abl1/Nr4a3/Hsph1/Serpine1/Hspb1	7
BP	GO:0003205	cardiac chamber development	7/162	197/17840	0.00217472	0.0192561	0.0136696	Sema3c/Ly6e/Foxf1/Nrp1/Gja5/Myocd/Greb1l	7
BP	GO:0008016	regulation of heart contraction	7/162	195/17840	0.00205311	0.0183995	0.0130615	Epas1/Hopx/Gja5/Scn2b/Atp2b4/Adra1d/Atp1a2	7
BP	GO:0046683	response to organophosphorus	7/162	192/17840	0.00188065	0.0175243	0.0124402	Sftpc/Junb/Hmgcs2/Pck1/Gpd1/Adipoq/Serpine1	7
BP	GO:0050817	coagulation	7/162	190/17840	0.00177208	0.0169237	0.0120139	Hbb/Lyn/Pdpn/Serpine2/F11r/Serpine1/Hspb1	7
BP	GO:0001659	temperature homeostasis	7/162	187/17840	0.00161843	0.0158936	0.0112826	Aldh1a1/Epas1/Vegfa/Cebpb/Scd/Adipoq/Ucp1	7
BP	GO:0007599	hemostasis	7/162	186/17840	0.0015696	0.0156469	0.0111075	Hbb/Lyn/Pdpn/Serpine2/F11r/Serpine1/Hspb1	7
BP	GO:0007596	blood coagulation	7/162	184/17840	0.00147537	0.0149821	0.0106355	Hbb/Lyn/Pdpn/Serpine2/F11r/Serpine1/Hspb1	7
BP	GO:0048659	smooth muscle cell proliferation	7/162	184/17840	0.00147537	0.0149821	0.0106355	Vegfa/Ager/Ednra/Calcrl/Nr4a3/Myocd/Adipoq	7
BP	GO:0071674	mononuclear cell migration	7/162	177/17840	0.00117985	0.0127079	0.00902112	Lyn/Ccl21/Icam1/Cd200/F11r/Ager/Serpine1	7
BP	GO:0061572	actin filament bundle organization	7/162	172/17840	0.00099887	0.0112721	0.00800191	F11r/Nrp1/Marcks/Abl1/Fhod3/Cgnl1/Synpo2	7
BP	GO:0051017	actin filament bundle assembly	7/162	169/17840	0.000901268	0.0105641	0.00749927	F11r/Nrp1/Marcks/Abl1/Fhod3/Cgnl1/Synpo2	7
BP	GO:0035150	regulation of tube size	7/162	168/17840	0.000870463	0.0103073	0.00731698	Icam1/Ednra/Gja5/Abl1/Grip2/Adra1d/Atp1a2	7
BP	GO:0035296	regulation of tube diameter	7/162	167/17840	0.000840496	0.0100614	0.00714244	Icam1/Ednra/Gja5/Abl1/Grip2/Adra1d/Atp1a2	7
BP	GO:0097746	blood vessel diameter maintenance	7/162	167/17840	0.000840496	0.0100614	0.00714244	Icam1/Ednra/Gja5/Abl1/Grip2/Adra1d/Atp1a2	7
BP	GO:2001236	regulation of extrinsic apoptotic signaling pathway	7/162	167/17840	0.000840496	0.0100614	0.00714244	Icam1/Vegfa/Nrp1/Bmpr1b/Tnfrsf12a/Serpine1/Hspa1a	7
BP	GO:0010634	positive regulation of epithelial cell migration	7/162	158/17840	0.000605839	0.00798053	0.00566525	Rin2/Vegfa/Kdr/Nrp1/Abl1/Serpine1/Hspb1	7
BP	GO:0032526	response to retinoic acid	7/162	151/17840	0.00046212	0.00650538	0.00461807	Aldh1a1/Lyn/Sftpc/Sftpa1/Ntrk3/Pck1/Cyp26b1	7
BP	GO:0051591	response to cAMP	7/162	149/17840	0.000426515	0.00608248	0.00431786	Sftpc/Junb/Hmgcs2/Pck1/Gpd1/Adipoq/Serpine1	7
BP	GO:0055007	cardiac muscle cell differentiation	7/162	147/17840	0.000393138	0.00580852	0.00412338	Vegfa/Nebl/Actc1/Xirp1/Myh11/Myocd/Fhod3	7
BP	GO:0106106	cold-induced thermogenesis	7/162	147/17840	0.000393138	0.00580852	0.00412338	Aldh1a1/Epas1/Vegfa/Cebpb/Scd/Adipoq/Ucp1	7
BP	GO:0120161	regulation of cold-induced thermogenesis	7/162	147/17840	0.000393138	0.00580852	0.00412338	Aldh1a1/Epas1/Vegfa/Cebpb/Scd/Adipoq/Ucp1	7
BP	GO:0071901	negative regulation of protein serine/threonine kinase activity	7/162	135/17840	0.000234046	0.00404079	0.00286849	Rasip1/Lyn/Abl1/Dnaja1/Myocd/Adipoq/Hspb1	7
BP	GO:0007266	Rho protein signal transduction	7/162	132/17840	0.000203815	0.00367315	0.00260751	Rasip1/Arhgdib/Pdpn/F11r/Nrp1/Ednra/Abl1	7
BP	GO:0003014	renal system process	7/162	127/17840	0.000160486	0.00306043	0.00217255	Hbb/Emp2/Adgrf5/Ednra/Gja5/Adipoq/Adra1d	7
BP	GO:0030048	actin filament-based movement	7/162	125/17840	0.000145397	0.00289032	0.00205179	Pdpn/Emp2/Nedd4l/Gja5/Actc1/Scn2b/Atp1a2	7
BP	GO:0002040	sprouting angiogenesis	7/162	123/17840	0.00013148	0.00266333	0.00189066	Vegfa/Kdr/Sema6a/Nrp1/Clec14a/Abl1/Itga5	7
BP	GO:0006939	smooth muscle contraction	7/162	121/17840	0.000118664	0.00251107	0.00178257	Ednra/Calcrl/Grip2/Myh11/Myocd/Atp2b4/Atp1a2	7
BP	GO:0010927	cellular component assembly involved in morphogenesis	7/162	119/17840	0.000106882	0.00236873	0.00168152	Nebl/Tppp/Actc1/Tmod1/Xirp1/Fhod3/Acta1	7
BP	GO:0045446	endothelial cell differentiation	7/162	118/17840	0.000101358	0.00232493	0.00165043	Pdpn/Icam1/Vegfa/F11r/Kdr/Cdh5/Notch4	7
BP	GO:0042310	vasoconstriction	7/162	112/17840	7.28826e-05	0.00183888	0.0013054	Icam1/Ednra/Gja5/Abl1/Grip2/Adra1d/Atp1a2	7
BP	GO:0060840	artery development	7/162	111/17840	6.88466e-05	0.00176419	0.00125237	Vegfa/Foxf1/Nrp1/Notch4/Adgrf5/Gja5/Myocd	7
BP	GO:0055006	cardiac cell development	7/162	108/17840	5.78195e-05	0.00155449	0.00110351	Vegfa/Nebl/Actc1/Xirp1/Myh11/Myocd/Fhod3	7
BP	GO:0055013	cardiac muscle cell development	7/162	103/17840	4.26715e-05	0.00126983	0.000901436	Vegfa/Nebl/Actc1/Xirp1/Myh11/Myocd/Fhod3	7
BP	GO:0070252	actin-mediated cell contraction	7/162	97/17840	2.89532e-05	0.00101028	0.000717183	Pdpn/Emp2/Nedd4l/Gja5/Actc1/Scn2b/Atp1a2	7
BP	GO:0043535	regulation of blood vessel endothelial cell migration	7/162	96/17840	2.70682e-05	0.000957585	0.000679774	Vegfa/Kdr/Nrp1/Abl1/Hspb1/Atp2b4/Angpt2	7
BP	GO:0001570	vasculogenesis	7/162	86/17840	1.31637e-05	0.000644433	0.000457473	Rasip1/Rin2/Emp2/Kdr/Junb/Foxf1/Myocd	7
BP	GO:0034103	regulation of tissue remodeling	7/162	85/17840	1.21843e-05	0.000614841	0.000436466	Cldn18/Vegfa/Erg/Spp1/Ager/Pdk4/Tnfrsf11b	7
BP	GO:0048844	artery morphogenesis	7/162	78/17840	6.87749e-06	0.000410148	0.000291158	Vegfa/Foxf1/Nrp1/Notch4/Adgrf5/Gja5/Myocd	7
BP	GO:0050918	positive chemotaxis	7/162	70/17840	3.31617e-06	0.000258977	0.000183844	Ccl21/Vegfa/Kdr/Nrp1/Ager/Ntrk3/Angpt2	7
BP	GO:0001954	positive regulation of cell-matrix adhesion	7/162	64/17840	1.79864e-06	0.000168558	0.000119657	Rin2/Ccl21/Vegfa/Emp2/Kdr/Nrp1/Abl1	7
BP	GO:0035924	cellular response to vascular endothelial growth factor stimulus	7/162	62/17840	1.44573e-06	0.000158067	0.000112209	Vcam1/Vegfa/Kdr/Sema6a/Nrp1/Hspb1/Atp2b4	7
BP	GO:0061077	chaperone-mediated protein folding	7/162	56/17840	7.13593e-07	9.18976e-05	6.52366e-05	Cd74/Dnajb4/Dnajb5/LOC680121/Hsph1/Hspb1/Hspa1a	7
BP	GO:0033189	response to vitamin A	7/162	44/17840	1.29184e-07	3.53102e-05	2.50661e-05	Sftpb/Vegfa/Sftpc/Sftpa1/Ager/Map1b/Cyp26b1	7
BP	GO:0048875	chemical homeostasis within a tissue	7/162	19/17840	2.05515e-10	1.34818e-07	9.5705e-08	Lpcat1/Napsa/Epas1/Vegfa/Abca3/Kdr/Adgrf5	7
BP	GO:0043129	surfactant homeostasis	7/162	17/17840	8.0541e-11	8.80581e-08	6.25111e-08	Lpcat1/Napsa/Epas1/Vegfa/Abca3/Kdr/Adgrf5	7
BP	GO:0051346	negative regulation of hydrolase activity	6/162	461/17840	0.24222	0.34861	0.247473	Vegfa/Serpine2/F11r/C4a/Abl1/Serpine1	6
BP	GO:0052548	regulation of endopeptidase activity	6/162	446/17840	0.220098	0.330976	0.234955	Lyn/Vegfa/Serpine2/C4a/Ager/Serpine1	6
BP	GO:0030098	lymphocyte differentiation	6/162	403/17840	0.16112	0.283475	0.201235	Cd74/RT1-Da/Abl1/Pck1/Cyp26b1/Hspb1	6
BP	GO:0051656	establishment of organelle localization	6/162	399/17840	0.156023	0.280752	0.199301	Vamp8/Lyn/Foxf1/Map1b/Nr4a3/Tacc2	6
BP	GO:0022411	cellular component disassembly	6/162	389/17840	0.143605	0.267673	0.190017	Vamp8/Pdpn/Akap5/Map1b/Tmod1/LOC680121	6
BP	GO:0050890	cognition	6/162	370/17840	0.121355	0.248934	0.176715	RT1-Da/Ager/Cebpb/Abl1/Itga5/Atp1a2	6
BP	GO:0006066	alcohol metabolic process	6/162	346/17840	0.0959473	0.226845	0.161034	Aldh1a3/Aldh1a1/Hmgcs2/Pck1/Gpd1/Dgat2	6
BP	GO:0048167	regulation of synaptic plasticity	6/162	340/17840	0.0900885	0.224366	0.159274	Akap5/Serpine2/Kdr/Ager/Map1b/Abl1	6
BP	GO:0070661	leukocyte proliferation	6/162	339/17840	0.0891317	0.222152	0.157702	Vcam1/Lyn/Cd74/Ager/Cebpb/Abl1	6
BP	GO:0016042	lipid catabolic process	6/162	333/17840	0.0835093	0.219185	0.155596	Spp1/Prdx6/Plin1/Pck1/Cyp26b1/Adipoq	6
BP	GO:0045137	development of primary sexual characteristics	6/162	330/17840	0.0807747	0.216213	0.153486	Icam1/Vegfa/Kdr/Cebpb/Bmpr1b/Serpine1	6
BP	GO:0048562	embryonic organ morphogenesis	6/162	329/17840	0.0798746	0.215098	0.152694	Aldh1a3/Aldh1a1/Clic5/Foxf1/Mmp16/Nr4a3	6
BP	GO:0008202	steroid metabolic process	6/162	324/17840	0.0754598	0.207648	0.147406	Spp1/Akr1c15/Scd/Hmgcs2/Cyp26b1/Dgat2	6
BP	GO:0008406	gonad development	6/162	324/17840	0.0754598	0.207648	0.147406	Icam1/Vegfa/Kdr/Cebpb/Bmpr1b/Serpine1	6
BP	GO:0071241	cellular response to inorganic substance	6/162	323/17840	0.0745941	0.20682	0.146819	Sftpb/Sftpc/Sftpa1/Mt2A/Junb/Serpine1	6
BP	GO:0032943	mononuclear cell proliferation	6/162	315/17840	0.067875	0.193917	0.137658	Vcam1/Lyn/Cd74/Ager/Cebpb/Abl1	6
BP	GO:0006790	sulfur compound metabolic process	6/162	313/17840	0.0662528	0.191293	0.135796	Hbb/Clic5/Spock2/Hmgcs2/Pdk4/Dgat2	6
BP	GO:0046651	lymphocyte proliferation	6/162	312/17840	0.0654504	0.189477	0.134507	Vcam1/Lyn/Cd74/Ager/Cebpb/Abl1	6
BP	GO:0009636	response to toxic substance	6/162	297/17840	0.0541059	0.162665	0.115473	Hbb/Lyn/Mt2A/Prdx6/Map1b/Scn2b	6
BP	GO:0032409	regulation of transporter activity	6/162	296/17840	0.0533956	0.160677	0.114062	Ager/Nedd4l/Scn2b/Atp1b2/Adipoq/Atp1a2	6
BP	GO:0016053	organic acid biosynthetic process	6/162	288/17840	0.0479193	0.1487	0.10556	Aldh1a3/Aldh1a1/Cd74/Scd/Pdk4/Atp2b4	6
BP	GO:0030217	T cell differentiation	6/162	288/17840	0.0479193	0.1487	0.10556	Cd74/RT1-Da/Abl1/Pck1/Cyp26b1/Hspb1	6
BP	GO:0051251	positive regulation of lymphocyte activation	6/162	284/17840	0.0453178	0.142788	0.101363	Vcam1/Ccl21/Cd74/RT1-Da/Ager/Pck1	6
BP	GO:0032147	activation of protein kinase activity	6/162	280/17840	0.0428066	0.137115	0.0973357	Gprc5a/Vegfa/Emp2/Cd74/Ntrk3/Abl1	6
BP	GO:0043583	ear development	6/162	268/17840	0.0358083	0.120499	0.0855405	Aldh1a3/Clic5/Cebpd/Ntrk3/Nr4a3/Cytl1	6
BP	GO:0007623	circadian rhythm	6/162	264/17840	0.0336512	0.115456	0.0819604	Sftpb/Sftpc/Sftpa1/Ntrk3/Adipoq/Nfil3	6
BP	GO:0032869	cellular response to insulin stimulus	6/162	260/17840	0.0315804	0.110785	0.0786444	Marcks/Hmgcs2/Pck1/Pdk4/Adipoq/Serpine1	6
BP	GO:0031098	stress-activated protein kinase signaling cascade	6/162	259/17840	0.0310761	0.109132	0.0774713	Lyn/Ccl21/Vegfa/Ager/Dnaja1/Hsph1	6
BP	GO:0032886	regulation of microtubule-based process	6/162	259/17840	0.0310761	0.109132	0.0774713	Cdh5/Tppp/Map1b/Abl1/Hspa1a/Tacc2	6
BP	GO:0031349	positive regulation of defense response	6/162	257/17840	0.0300833	0.106816	0.0758269	Vamp8/Cd74/Ager/Cebpb/Ednra/Serpine1	6
BP	GO:0006898	receptor-mediated endocytosis	6/162	253/17840	0.0281609	0.103062	0.0731622	Ccl21/Akap5/Vegfa/Calcrl/Adipoq/Serpine1	6
BP	GO:0060348	bone development	6/162	247/17840	0.0254327	0.0956644	0.0679107	Fli1/Cldn18/Kdr/Bmpr1b/Cyp26b1/Mmp16	6
BP	GO:0006813	potassium ion transport	6/162	246/17840	0.0249959	0.0941293	0.0668209	Akap5/Ager/Nedd4l/Gja5/Atp1b2/Atp1a2	6
BP	GO:0048839	inner ear development	6/162	242/17840	0.0232989	0.0890681	0.0632281	Aldh1a3/Clic5/Cebpd/Ntrk3/Nr4a3/Cytl1	6
BP	GO:1990823	response to leukemia inhibitory factor	6/162	236/17840	0.0209017	0.0839957	0.0596273	Icam1/Pcolce/Spp1/Spock2/Serpine1/Enah	6
BP	GO:0048863	stem cell differentiation	6/162	235/17840	0.0205192	0.0835116	0.0592836	Sema3c/Sema6a/Nrp1/Ednra/Sema3d/Myocd	6
BP	GO:1990830	cellular response to leukemia inhibitory factor	6/162	235/17840	0.0205192	0.0835116	0.0592836	Icam1/Pcolce/Spp1/Spock2/Serpine1/Enah	6
BP	GO:0051056	regulation of small GTPase mediated signal transduction	6/162	233/17840	0.0197685	0.0813573	0.0577543	Rasip1/Arhgdib/F11r/Nrp1/Abl1/Cgnl1	6
BP	GO:0071322	cellular response to carbohydrate stimulus	6/162	226/17840	0.017289	0.0739346	0.052485	Vcam1/Icam1/Ager/Calcrl/Pck1/Serpine1	6
BP	GO:0071453	cellular response to oxygen levels	6/162	226/17840	0.017289	0.0739346	0.052485	Epas1/Icam1/Vegfa/Pck1/Myocd/Serpine1	6
BP	GO:0001649	osteoblast differentiation	6/162	223/17840	0.0162952	0.0713595	0.050657	Vegfa/Spp1/Junb/Cebpd/Cebpb/Bmpr1b	6
BP	GO:0045637	regulation of myeloid cell differentiation	6/162	221/17840	0.0156551	0.06911	0.0490601	Lyn/Cldn18/Cd74/Cebpb/Adipoq/Hspa1a	6
BP	GO:0031348	negative regulation of defense response	6/162	219/17840	0.0150327	0.0673623	0.0478194	Cd200/Cdh5/Foxf1/RT1-A1/Calcrl/Adipoq	6
BP	GO:0008154	actin polymerization or depolymerization	6/162	218/17840	0.014728	0.0665396	0.0472355	Ccl21/Icam1/Abl1/Tmod1/Enah/Fhod3	6
BP	GO:0019722	calcium-mediated signaling	6/162	210/17840	0.012444	0.0593259	0.0421145	Vcam1/Akap5/Kdr/Lmcd1/Atp2b4/Atp1a2	6
BP	GO:0045216	cell-cell junction organization	6/162	208/17840	0.0119145	0.0570503	0.0404991	Cldn18/Vegfa/F11r/Cdh5/Nedd4l/Gja5	6
BP	GO:1901655	cellular response to ketone	6/162	207/17840	0.0116558	0.0560666	0.0398008	Icam1/Vegfa/Spp1/Pck1/Serpine1/Ucp1	6
BP	GO:0036294	cellular response to decreased oxygen levels	6/162	205/17840	0.0111503	0.0545867	0.0387502	Epas1/Icam1/Vegfa/Pck1/Myocd/Serpine1	6
BP	GO:0050870	positive regulation of T cell activation	6/162	201/17840	0.0101864	0.0511134	0.0362846	Vcam1/Ccl21/Cd74/RT1-Da/Ager/Pck1	6
BP	GO:0030307	positive regulation of cell growth	6/162	194/17840	0.00864466	0.0458811	0.0325703	Vegfa/Nrp1/Nedd4l/Ntrk3/Map1b/Tnfrsf12a	6
BP	GO:0045619	regulation of lymphocyte differentiation	6/162	193/17840	0.00843898	0.0449348	0.0318985	Cd74/RT1-Da/Abl1/Pck1/Cyp26b1/Hspb1	6
BP	GO:0002262	myeloid cell homeostasis	6/162	192/17840	0.00823684	0.0440014	0.0312359	Hbb/Lyn/Epas1/Vegfa/Adgrf5/Hspa1a	6
BP	GO:0070302	regulation of stress-activated protein kinase signaling cascade	6/162	190/17840	0.00784306	0.0427446	0.0303437	Lyn/Ccl21/Vegfa/Ager/Dnaja1/Hsph1	6
BP	GO:0048592	eye morphogenesis	6/162	187/17840	0.0072781	0.040877	0.0290179	Aldh1a3/Aldh1a1/Aqp5/Vegfa/Col8a1/Kdr	6
BP	GO:0043409	negative regulation of MAPK cascade	6/162	185/17840	0.00691822	0.0393151	0.0279092	Lyn/Sema6a/Abl1/Dnaja1/Adipoq/Hsph1	6
BP	GO:0043524	negative regulation of neuron apoptotic process	6/162	183/17840	0.00657143	0.0385586	0.0273722	Vegfa/Kdr/Nrp1/Cebpb/Nr4a3/Crlf1	6
BP	GO:0046660	female sex differentiation	6/162	182/17840	0.00640285	0.0379771	0.0269594	Icam1/Vegfa/Kdr/Cebpb/Bmpr1b/Serpine1	6
BP	GO:2001242	regulation of intrinsic apoptotic signaling pathway	6/162	180/17840	0.00607518	0.0364871	0.0259016	Septin4/Cd74/Dnaja1/Hsph1/Hspb1/Hspa1a	6
BP	GO:0071456	cellular response to hypoxia	6/162	178/17840	0.00575992	0.0360544	0.0255945	Epas1/Icam1/Vegfa/Pck1/Myocd/Serpine1	6
BP	GO:0048660	regulation of smooth muscle cell proliferation	6/162	177/17840	0.00560685	0.0354344	0.0251544	Vegfa/Ager/Calcrl/Nr4a3/Myocd/Adipoq	6
BP	GO:0070555	response to interleukin-1	6/162	171/17840	0.00475022	0.0316681	0.0224807	Ccl21/Epas1/Icam1/Cebpb/Pck1/Serpine1	6
BP	GO:1902904	negative regulation of supramolecular fiber organization	6/162	169/17840	0.00448738	0.0305365	0.0216774	F11r/Cdh5/Map1b/Tmod1/Fhod3/Cgnl1	6
BP	GO:0010977	negative regulation of neuron projection development	6/162	168/17840	0.00436006	0.0299672	0.0212733	Sema3c/Spp1/Sema6a/Nrp1/RT1-A2/Sema3d	6
BP	GO:0051961	negative regulation of nervous system development	6/162	168/17840	0.00436006	0.0299672	0.0212733	Sema3c/Spp1/Sema6a/Nrp1/Ntrk3/Sema3d	6
BP	GO:0051494	negative regulation of cytoskeleton organization	6/162	167/17840	0.00423543	0.0295568	0.0209819	F11r/Cdh5/Map1b/Tmod1/Fhod3/Cgnl1	6
BP	GO:0050768	negative regulation of neurogenesis	6/162	164/17840	0.00387734	0.0285232	0.0202482	Sema3c/Spp1/Sema6a/Nrp1/Ntrk3/Sema3d	6
BP	GO:0035725	sodium ion transmembrane transport	6/162	163/17840	0.00376312	0.0283155	0.0201007	Slc6a6/Slc34a2/Nedd4l/Scn2b/Atp1b2/Atp1a2	6
BP	GO:0046545	development of primary female sexual characteristics	6/162	161/17840	0.00354221	0.0270827	0.0192256	Icam1/Vegfa/Kdr/Cebpb/Bmpr1b/Serpine1	6
BP	GO:0045580	regulation of T cell differentiation	6/162	159/17840	0.0033311	0.0265194	0.0188257	Cd74/RT1-Da/Abl1/Pck1/Cyp26b1/Hspb1	6
BP	GO:0030856	regulation of epithelial cell differentiation	6/162	157/17840	0.00312951	0.0251588	0.0178599	Vegfa/F11r/Cdh5/Notch4/Cebpb/Serpine1	6
BP	GO:0008585	female gonad development	6/162	155/17840	0.00293719	0.024206	0.0171834	Icam1/Vegfa/Kdr/Cebpb/Bmpr1b/Serpine1	6
BP	GO:0021761	limbic system development	6/162	155/17840	0.00293719	0.024206	0.0171834	Aldh1a3/Akap5/Nrp1/Nr4a3/Atp2b4/Atp1a2	6
BP	GO:0034101	erythrocyte homeostasis	6/162	153/17840	0.00275384	0.0231605	0.0164413	Hbb/Lyn/Epas1/Vegfa/Adgrf5/Hspa1a	6
BP	GO:0048593	camera-type eye morphogenesis	6/162	150/17840	0.0024951	0.0213123	0.0151293	Aldh1a3/Aldh1a1/Aqp5/Vegfa/Col8a1/Kdr	6
BP	GO:0001837	epithelial to mesenchymal transition	6/162	146/17840	0.00217909	0.0192561	0.0136696	Pdpn/Vegfa/Erg/Notch4/Ager/Myocd	6
BP	GO:0003231	cardiac ventricle development	6/162	146/17840	0.00217909	0.0192561	0.0136696	Sema3c/Ly6e/Foxf1/Gja5/Myocd/Greb1l	6
BP	GO:0010565	regulation of cellular ketone metabolic process	6/162	145/17840	0.00210504	0.0188134	0.0133553	Cd74/Pdk4/Nr4a3/Adipoq/Atp2b4/Dgat2	6
BP	GO:0014823	response to activity	6/162	144/17840	0.00203291	0.0183148	0.0130014	Postn/Akap5/Ager/Pck1/Adipoq/Angpt2	6
BP	GO:0030218	erythrocyte differentiation	6/162	141/17840	0.0018277	0.0172162	0.0122215	Hbb/Lyn/Epas1/Vegfa/Adgrf5/Hspa1a	6
BP	GO:0071347	cellular response to interleukin-1	6/162	137/17840	0.001579	0.0156469	0.0111075	Ccl21/Epas1/Icam1/Cebpb/Pck1/Serpine1	6
BP	GO:1902414	protein localization to cell junction	6/162	137/17840	0.001579	0.0156469	0.0111075	F11r/Cdh5/Grip2/Hspb1/Gpc6/Cgnl1	6
BP	GO:0050729	positive regulation of inflammatory response	6/162	135/17840	0.00146476	0.014967	0.0106249	Vamp8/Cd74/Ager/Cebpb/Ednra/Serpine1	6
BP	GO:0070301	cellular response to hydrogen peroxide	6/162	131/17840	0.00125528	0.013368	0.00948971	Ager/Abl1/Nr4a3/Hsph1/Serpine1/Hspb1	6
BP	GO:0002688	regulation of leukocyte chemotaxis	6/162	127/17840	0.00106954	0.0118919	0.00844184	Lyn/Ccl21/Vegfa/Cd74/Ednra/Serpine1	6
BP	GO:1904019	epithelial cell apoptotic process	6/162	125/17840	0.000984984	0.011257	0.00799114	Icam1/Kdr/Cdh5/Ager/Abl1/Serpine1	6
BP	GO:0010769	regulation of cell morphogenesis involved in differentiation	6/162	124/17840	0.000944684	0.0109878	0.00780008	Postn/Pdpn/Akap5/Nrp1/Marcks/Abl1	6
BP	GO:0002456	T cell mediated immunity	6/162	123/17840	0.000905665	0.0105715	0.00750452	Icam1/Emp2/RT1-Da/Ager/RT1-A1/RT1-A2	6
BP	GO:0014812	muscle cell migration	6/162	117/17840	0.000696923	0.0088259	0.00626537	Postn/Ager/Nr4a3/Myocd/Adipoq/Serpine1	6
BP	GO:0032231	regulation of actin filament bundle assembly	6/162	111/17840	0.000527532	0.00715394	0.00507847	F11r/Nrp1/Abl1/Fhod3/Cgnl1/Synpo2	6
BP	GO:0010595	positive regulation of endothelial cell migration	6/162	109/17840	0.000478861	0.00665535	0.00472453	Rin2/Vegfa/Kdr/Nrp1/Abl1/Hspb1	6
BP	GO:0019882	antigen processing and presentation	6/162	109/17840	0.000478861	0.00665535	0.00472453	Ccl21/Icam1/Cd74/RT1-Da/RT1-A1/RT1-A2	6
BP	GO:0030168	platelet activation	6/162	104/17840	0.000372406	0.00567774	0.00403054	Hbb/Lyn/Pdpn/Serpine2/F11r/Hspb1	6
BP	GO:0014909	smooth muscle cell migration	6/162	103/17840	0.000353541	0.00554839	0.00393872	Postn/Ager/Nr4a3/Myocd/Adipoq/Serpine1	6
BP	GO:0120162	positive regulation of cold-induced thermogenesis	6/162	99/17840	0.00028543	0.00458926	0.00325784	Epas1/Vegfa/Cebpb/Scd/Adipoq/Ucp1	6
BP	GO:1904035	regulation of epithelial cell apoptotic process	6/162	98/17840	0.000270134	0.00443019	0.00314493	Icam1/Kdr/Cdh5/Ager/Abl1/Serpine1	6
BP	GO:0014910	regulation of smooth muscle cell migration	6/162	95/17840	0.000228076	0.00400049	0.00283988	Postn/Ager/Nr4a3/Myocd/Adipoq/Serpine1	6
BP	GO:0034109	homotypic cell-cell adhesion	6/162	95/17840	0.000228076	0.00400049	0.00283988	Hbb/Lyn/Pdpn/Serpine2/F11r/Hspb1	6
BP	GO:0045123	cellular extravasation	6/162	76/17840	6.61014e-05	0.00170719	0.0012119	Vcam1/Ccl21/Icam1/F11r/Plvap/Ager	6
BP	GO:0070527	platelet aggregation	6/162	68/17840	3.51317e-05	0.00117584	0.000834707	Hbb/Lyn/Pdpn/Serpine2/F11r/Hspb1	6
BP	GO:0030239	myofibril assembly	6/162	67/17840	3.22721e-05	0.00110263	0.000782739	Nebl/Actc1/Tmod1/Xirp1/Fhod3/Acta1	6
BP	GO:0048008	platelet-derived growth factor receptor signaling pathway	6/162	62/17840	2.06368e-05	0.000846108	0.000600639	Vegfa/Nrp1/Abl1/Nr4a3/Myocd/Adipoq	6
BP	GO:0036296	response to increased oxygen levels	6/162	59/17840	1.54688e-05	0.000704692	0.00050025	Sftpb/Pdpn/Sftpc/Sftpa1/Ager/Serpine1	6
BP	GO:0072577	endothelial cell apoptotic process	6/162	58/17840	1.40001e-05	0.000665511	0.000472436	Icam1/Kdr/Cdh5/Ager/Abl1/Serpine1	6
BP	GO:2000351	regulation of endothelial cell apoptotic process	6/162	54/17840	9.20484e-06	0.000494949	0.000351356	Icam1/Kdr/Cdh5/Ager/Abl1/Serpine1	6
BP	GO:0055093	response to hyperoxia	6/162	52/17840	7.36525e-06	0.000423825	0.000300867	Sftpb/Pdpn/Sftpc/Sftpa1/Ager/Serpine1	6
BP	GO:0071398	cellular response to fatty acid	6/162	51/17840	6.56438e-06	0.000406249	0.00028839	Ager/Hmgcs2/Pdk4/Hspb1/Ucp1/Dgat2	6
BP	GO:0001569	branching involved in blood vessel morphogenesis	6/162	41/17840	1.76642e-06	0.000168558	0.000119657	Vegfa/Kdr/Nrp1/Notch4/Ednra/Abl1	6
BP	GO:0006458	'de novo' protein folding	6/162	40/17840	1.51927e-06	0.000160749	0.000114113	Cd74/Dnajb4/Dnajb5/LOC680121/Hsph1/Hspa1a	6
BP	GO:0051084	'de novo' posttranslational protein folding	6/162	39/17840	1.3011e-06	0.000147159	0.000104466	Cd74/Dnajb4/Dnajb5/LOC680121/Hsph1/Hspa1a	6
BP	GO:0051085	chaperone cofactor-dependent protein refolding	6/162	32/17840	3.80862e-07	7.28503e-05	5.17153e-05	Cd74/Dnajb4/Dnajb5/LOC680121/Hsph1/Hspa1a	6
BP	GO:0050926	regulation of positive chemotaxis	6/162	29/17840	2.04192e-07	4.465e-05	3.16964e-05	Ccl21/Vegfa/Kdr/Ager/Ntrk3/Angpt2	6
BP	GO:0007389	pattern specification process	5/162	481/17840	0.443903	0.508913	0.36127	Sema3c/Foxf1/Nrp1/Bmpr1b/Cyp26b1	5
BP	GO:0006753	nucleoside phosphate metabolic process	5/162	468/17840	0.420675	0.490878	0.348467	Hmgcs2/Pck1/Pdk4/Gpd1/Dgat2	5
BP	GO:0009117	nucleotide metabolic process	5/162	460/17840	0.406302	0.477831	0.339205	Hmgcs2/Pck1/Pdk4/Gpd1/Dgat2	5
BP	GO:0072594	establishment of protein localization to organelle	5/162	456/17840	0.3991	0.473367	0.336036	Akap5/Bag3/Dnaja1/LOC680121/Hsph1	5
BP	GO:0002790	peptide secretion	5/162	453/17840	0.393693	0.46922	0.333092	Vamp8/Akap5/Cd200/Cd74/Gja5	5
BP	GO:0022412	cellular process involved in reproduction in multicellular organism	5/162	450/17840	0.388283	0.46515	0.330203	Akap5/Septin4/Bmpr1b/Cyp26b1/Angpt2	5
BP	GO:0006887	exocytosis	5/162	404/17840	0.305668	0.398766	0.283078	Vamp8/Lyn/Septin4/Foxf1/Nr4a3	5
BP	GO:0050678	regulation of epithelial cell proliferation	5/162	390/17840	0.281011	0.377443	0.267941	Vegfa/Kdr/Ager/Ednra/Nr4a3	5
BP	GO:0007018	microtubule-based movement	5/162	385/17840	0.272304	0.373227	0.264948	Map1b/Dnaja1/LOC680121/Hspb1/Atp2b4	5
BP	GO:0031331	positive regulation of cellular catabolic process	5/162	381/17840	0.265383	0.368366	0.261497	Kdr/Ager/Bag3/Gpd1/Hspa1a	5
BP	GO:0003002	regionalization	5/162	379/17840	0.261937	0.365442	0.259422	Sema3c/Foxf1/Nrp1/Bmpr1b/Cyp26b1	5
BP	GO:0006644	phospholipid metabolic process	5/162	368/17840	0.243192	0.349855	0.248357	Lpcat1/Abca3/Adgrf5/Prdx6/Hmgcs2	5
BP	GO:0045862	positive regulation of proteolysis	5/162	367/17840	0.241506	0.347735	0.246852	Lyn/Pcolce/Ager/Spon1/Hspa1a	5
BP	GO:0007517	muscle organ development	5/162	349/17840	0.211763	0.324723	0.230516	Ly6e/Actc1/Cyp26b1/Myocd/Acta1	5
BP	GO:0018209	peptidyl-serine modification	5/162	344/17840	0.203724	0.319151	0.22656	Vegfa/Spock2/Ntrk3/Pck1/Atp2b4	5
BP	GO:0044282	small molecule catabolic process	5/162	342/17840	0.200537	0.317913	0.225682	Pck1/Cyp26b1/Adipoq/Prodh1/Atp2b4	5
BP	GO:0051235	maintenance of location	5/162	334/17840	0.187971	0.306426	0.217527	Lyn/Ccl21/Ednra/Abl1/Dgat2	5
BP	GO:0007611	learning or memory	5/162	330/17840	0.1818	0.299714	0.212762	Ager/Cebpb/Abl1/Itga5/Atp1a2	5
BP	GO:0009895	negative regulation of catabolic process	5/162	316/17840	0.160834	0.283469	0.20123	Rasip1/Vegfa/Serpine2/Plin1/Atp2b4	5
BP	GO:1903829	positive regulation of cellular protein localization	5/162	307/17840	0.147914	0.273329	0.194032	Akap5/Vegfa/Bag3/Grip2/Atp2b4	5
BP	GO:0051604	protein maturation	5/162	299/17840	0.136824	0.261224	0.185439	Serpine2/Notch4/Spon1/Mmp16/Serpine1	5
BP	GO:0031647	regulation of protein stability	5/162	297/17840	0.134112	0.259876	0.184482	Cd74/Nedd4l/Bag3/Atp1b2/Hspa1a	5
BP	GO:0022898	regulation of transmembrane transporter activity	5/162	285/17840	0.118366	0.247565	0.175743	Ager/Nedd4l/Scn2b/Atp1b2/Atp1a2	5
BP	GO:0045165	cell fate commitment	5/162	281/17840	0.113324	0.242468	0.172125	Pdpn/Epas1/Kdr/Ntrk3/Cyp26b1	5
BP	GO:0046394	carboxylic acid biosynthetic process	5/162	280/17840	0.112081	0.240592	0.170793	Aldh1a3/Aldh1a1/Cd74/Scd/Pdk4	5
BP	GO:0032412	regulation of ion transmembrane transporter activity	5/162	274/17840	0.10476	0.234708	0.166616	Ager/Nedd4l/Scn2b/Atp1b2/Atp1a2	5
BP	GO:0030258	lipid modification	5/162	268/17840	0.0976867	0.22965	0.163025	Scd/Pdk4/Nr4a3/Adipoq/Dgat2	5
BP	GO:0005996	monosaccharide metabolic process	5/162	263/17840	0.0919852	0.226002	0.160435	Pck1/Pdk4/Gpd1/Adipoq/Dgat2	5
BP	GO:0007249	I-kappaB kinase/NF-kappaB signaling	5/162	265/17840	0.0942445	0.226002	0.160435	Ccl21/Cd74/Abl1/Adipoq/Hspb1	5
BP	GO:0070663	regulation of leukocyte proliferation	5/162	259/17840	0.0875521	0.219886	0.156094	Vcam1/Lyn/Cd74/Ager/Cebpb	5
BP	GO:0032355	response to estradiol	5/162	258/17840	0.0864619	0.219185	0.155596	Aldh1a1/Postn/Vegfa/Slc34a2/Map1b	5
BP	GO:0043200	response to amino acid	5/162	253/17840	0.0811194	0.216494	0.153686	Lyn/Icam1/Cebpb/Hmgcs2/Pck1	5
BP	GO:0090092	regulation of transmembrane receptor protein serine/threonine kinase signaling pathway	5/162	252/17840	0.0800727	0.215454	0.152948	Kdr/Cdh5/Abl1/Myocd/Hspa1a	5
BP	GO:0019058	viral life cycle	5/162	249/17840	0.076977	0.210536	0.149456	Vamp8/Ly6e/Icam1/Cd74/Nrp1	5
BP	GO:1903320	regulation of protein modification by small protein conjugation or removal	5/162	246/17840	0.0739477	0.205724	0.14604	Epas1/Septin4/Abl1/Dnaja1/Hspa1a	5
BP	GO:0019318	hexose metabolic process	5/162	245/17840	0.0729527	0.203739	0.144631	Pck1/Pdk4/Gpd1/Adipoq/Dgat2	5
BP	GO:0051403	stress-activated MAPK cascade	5/162	244/17840	0.0719652	0.201749	0.143218	Ccl21/Vegfa/Ager/Dnaja1/Hsph1	5
BP	GO:0032944	regulation of mononuclear cell proliferation	5/162	243/17840	0.0709851	0.199171	0.141389	Vcam1/Lyn/Cd74/Ager/Cebpb	5
BP	GO:0046777	protein autophosphorylation	5/162	243/17840	0.0709851	0.199171	0.141389	Lyn/Vegfa/Kdr/Abl1/Adipoq	5
BP	GO:0050670	regulation of lymphocyte proliferation	5/162	240/17840	0.0680896	0.194204	0.137862	Vcam1/Lyn/Cd74/Ager/Cebpb	5
BP	GO:0016485	protein processing	5/162	235/17840	0.0634137	0.18538	0.131599	Serpine2/Notch4/Spon1/Mmp16/Serpine1	5
BP	GO:0043122	regulation of I-kappaB kinase/NF-kappaB signaling	5/162	235/17840	0.0634137	0.18538	0.131599	Ccl21/Cd74/Abl1/Adipoq/Hspb1	5
BP	GO:0006909	phagocytosis	5/162	230/17840	0.0589258	0.17428	0.123719	Sftpa1/C4a/Ager/Abl1/Adipoq	5
BP	GO:0001678	cellular glucose homeostasis	5/162	225/17840	0.0546265	0.16393	0.116371	Vcam1/Icam1/Ager/Pck1/Serpine1	5
BP	GO:0007163	establishment or maintenance of cell polarity	5/162	225/17840	0.0546265	0.16393	0.116371	Ccl21/Cdh5/Foxf1/Map1b/Cyp26b1	5
BP	GO:0007188	adenylate cyclase-modulating G protein-coupled receptor signaling pathway	5/162	223/17840	0.0529597	0.160249	0.113759	Akap5/Ednra/Calcrl/Atp2b4/Adra1d	5
BP	GO:0016054	organic acid catabolic process	5/162	222/17840	0.0521377	0.158051	0.112198	Pck1/Cyp26b1/Adipoq/Prodh1/Atp2b4	5
BP	GO:0043393	regulation of protein binding	5/162	222/17840	0.0521377	0.158051	0.112198	Hopx/Spon1/Abl1/Xirp1/Adipoq	5
BP	GO:0042445	hormone metabolic process	5/162	220/17840	0.0505162	0.154564	0.109723	Aldh1a3/Aldh1a1/Spp1/Cyp26b1/Dgat2	5
BP	GO:0006006	glucose metabolic process	5/162	217/17840	0.0481405	0.149245	0.105947	Pck1/Pdk4/Gpd1/Adipoq/Dgat2	5
BP	GO:0046395	carboxylic acid catabolic process	5/162	215/17840	0.0465945	0.145414	0.103227	Pck1/Cyp26b1/Adipoq/Prodh1/Atp2b4	5
BP	GO:0032984	protein-containing complex disassembly	5/162	214/17840	0.0458327	0.144134	0.102318	Vamp8/Akap5/Map1b/Tmod1/LOC680121	5
BP	GO:0051048	negative regulation of secretion	5/162	214/17840	0.0458327	0.144134	0.102318	Vamp8/Cd200/Cd74/Foxf1/Adipoq	5
BP	GO:0071326	cellular response to monosaccharide stimulus	5/162	212/17840	0.0443318	0.140313	0.0996064	Vcam1/Icam1/Ager/Pck1/Serpine1	5
BP	GO:0071331	cellular response to hexose stimulus	5/162	209/17840	0.0421367	0.135335	0.096072	Vcam1/Icam1/Ager/Pck1/Serpine1	5
BP	GO:0071333	cellular response to glucose stimulus	5/162	207/17840	0.0407107	0.131818	0.0935752	Vcam1/Icam1/Ager/Pck1/Serpine1	5
BP	GO:1905475	regulation of protein localization to membrane	5/162	203/17840	0.0379481	0.125489	0.0890829	Vamp8/Akap5/Grip2/Atp2b4/Gpc6	5
BP	GO:0007369	gastrulation	5/162	200/17840	0.0359539	0.120499	0.0855405	Col8a1/Foxf1/Nr4a3/Itga5/Adipoq	5
BP	GO:0046578	regulation of Ras protein signal transduction	5/162	199/17840	0.035304	0.119873	0.0850957	Rasip1/Arhgdib/F11r/Nrp1/Abl1	5
BP	GO:0002285	lymphocyte activation involved in immune response	5/162	197/17840	0.034026	0.116207	0.0824933	Icam1/Cd74/RT1-Da/Abl1/Pck1	5
BP	GO:0060401	cytosolic calcium ion transport	5/162	195/17840	0.0327774	0.112694	0.0799995	Lyn/Ccl21/Akap5/Ednra/Abl1	5
BP	GO:0072330	monocarboxylic acid biosynthetic process	5/162	194/17840	0.0321639	0.11105	0.0788328	Aldh1a3/Aldh1a1/Cd74/Scd/Pdk4	5
BP	GO:0001764	neuron migration	5/162	191/17840	0.0303671	0.107217	0.0761113	Vegfa/Sema6a/Nrp1/Ntrk3/Matn2	5
BP	GO:0001890	placenta development	5/162	191/17840	0.0303671	0.107217	0.0761113	Vcam1/Epas1/Junb/Cebpb/Serpine1	5
BP	GO:0030041	actin filament polymerization	5/162	189/17840	0.0292052	0.105267	0.0747276	Ccl21/Icam1/Abl1/Tmod1/Fhod3	5
BP	GO:0032872	regulation of stress-activated MAPK cascade	5/162	187/17840	0.0280719	0.102878	0.0730316	Ccl21/Vegfa/Ager/Dnaja1/Hsph1	5
BP	GO:0006941	striated muscle contraction	5/162	179/17840	0.0238207	0.090851	0.0644937	Nedd4l/Gja5/Actc1/Scn2b/Atp1a2	5
BP	GO:0055123	digestive system development	5/162	177/17840	0.0228273	0.0885869	0.0628865	Aldh1a1/Cldn18/Foxf1/Hmgcs2/Myocd	5
BP	GO:1903169	regulation of calcium ion transmembrane transport	5/162	177/17840	0.0228273	0.0885869	0.0628865	Lyn/Tspan13/Ednra/Abl1/Atp1a2	5
BP	GO:1904064	positive regulation of cation transmembrane transport	5/162	174/17840	0.0213883	0.0841257	0.0597196	Ager/Nedd4l/Ednra/Abl1/Atp1b2	5
BP	GO:0060402	calcium ion transport into cytosol	5/162	173/17840	0.0209221	0.0839957	0.0596273	Lyn/Ccl21/Akap5/Ednra/Abl1	5
BP	GO:1903034	regulation of response to wounding	5/162	172/17840	0.0204626	0.0835116	0.0592836	Serpine2/Spp1/Ntrk3/Tnfrsf12a/Serpine1	5
BP	GO:0072006	nephron development	5/162	164/17840	0.0170237	0.073086	0.0518826	Vegfa/Col4a4/Adipoq/Angpt2/Greb1l	5
BP	GO:0048565	digestive tract development	5/162	162/17840	0.0162284	0.071162	0.0505168	Aldh1a1/Cldn18/Foxf1/Hmgcs2/Myocd	5
BP	GO:0051701	biological process involved in interaction with host	5/162	161/17840	0.0158402	0.0697396	0.049507	Vamp8/Ly6e/Cd74/Nrp1/Ntrk3	5
BP	GO:0062013	positive regulation of small molecule metabolic process	5/162	160/17840	0.0154583	0.0683332	0.0485087	Cd74/Nr4a3/Gpd1/Adipoq/Dgat2	5
BP	GO:0097530	granulocyte migration	5/162	156/17840	0.0139923	0.0640291	0.0454533	Ccl21/Vegfa/Spp1/Cd74/Ednra	5
BP	GO:0070507	regulation of microtubule cytoskeleton organization	5/162	155/17840	0.013641	0.0634492	0.0450416	Cdh5/Tppp/Map1b/Abl1/Hspa1a	5
BP	GO:0007043	cell-cell junction assembly	5/162	150/17840	0.0119737	0.0571671	0.040582	Cldn18/F11r/Cdh5/Nedd4l/Gja5	5
BP	GO:1904950	negative regulation of establishment of protein localization	5/162	150/17840	0.0119737	0.0571671	0.040582	Cd200/Bag3/Dnaja1/Adipoq/Hsph1	5
BP	GO:0008360	regulation of cell shape	5/162	149/17840	0.0116578	0.0560666	0.0398008	Pdpn/Icam1/Vegfa/F11r/Kdr	5
BP	GO:0030010	establishment of cell polarity	5/162	146/17840	0.0107441	0.0531532	0.0377326	Ccl21/Cdh5/Foxf1/Map1b/Cyp26b1	5
BP	GO:0003206	cardiac chamber morphogenesis	5/162	144/17840	0.010163	0.0511134	0.0362846	Sema3c/Ly6e/Foxf1/Nrp1/Gja5	5
BP	GO:0050728	negative regulation of inflammatory response	5/162	142/17840	0.00960383	0.0495292	0.03516	Cd200/Cdh5/Foxf1/Calcrl/Adipoq	5
BP	GO:0001909	leukocyte mediated cytotoxicity	5/162	135/17840	0.00781395	0.0427446	0.0303437	Emp2/RT1-Da/Ager/RT1-A1/RT1-A2	5
BP	GO:0032273	positive regulation of protein polymerization	5/162	133/17840	0.00734862	0.0409923	0.0290998	Ccl21/Icam1/Tppp/Map1b/Hspa1a	5
BP	GO:0048640	negative regulation of developmental growth	5/162	133/17840	0.00734862	0.0409923	0.0290998	Sema3c/Spp1/Sema6a/Nrp1/Sema3d	5
BP	GO:0060048	cardiac muscle contraction	5/162	133/17840	0.00734862	0.0409923	0.0290998	Nedd4l/Gja5/Actc1/Scn2b/Atp1a2	5
BP	GO:0021782	glial cell development	5/162	132/17840	0.00712337	0.0401454	0.0284986	Lyn/Mt2A/Ager/Tppp/Ntrk3	5
BP	GO:0034754	cellular hormone metabolic process	5/162	132/17840	0.00712337	0.0401454	0.0284986	Aldh1a3/Aldh1a1/Spp1/Cyp26b1/Dgat2	5
BP	GO:0002761	regulation of myeloid leukocyte differentiation	5/162	131/17840	0.00690299	0.0393151	0.0279092	Lyn/Cldn18/Cd74/Cebpb/Adipoq	5
BP	GO:0071384	cellular response to corticosteroid stimulus	5/162	131/17840	0.00690299	0.0393151	0.0279092	Icam1/Vegfa/Hmgcs2/Pck1/Serpine1	5
BP	GO:0071621	granulocyte chemotaxis	5/162	127/17840	0.00606911	0.0364871	0.0259016	Ccl21/Vegfa/Spp1/Cd74/Ednra	5
BP	GO:0031341	regulation of cell killing	5/162	126/17840	0.00587228	0.0363194	0.0257826	Cdh5/RT1-Da/Ager/RT1-A1/RT1-A2	5
BP	GO:0045807	positive regulation of endocytosis	5/162	126/17840	0.00587228	0.0363194	0.0257826	Ccl21/Vegfa/Ager/Nedd4l/Serpine1	5
BP	GO:0031109	microtubule polymerization or depolymerization	5/162	124/17840	0.00549219	0.0349116	0.0247832	Cdh5/Tppp/Map1b/Abl1/Hspa1a	5
BP	GO:0048259	regulation of receptor-mediated endocytosis	5/162	123/17840	0.00530882	0.0338773	0.024049	Ccl21/Akap5/Vegfa/Adipoq/Serpine1	5
BP	GO:1903828	negative regulation of cellular protein localization	5/162	123/17840	0.00530882	0.0338773	0.024049	Nedd4l/Bag3/Dnaja1/Adipoq/Hsph1	5
BP	GO:1901890	positive regulation of cell junction assembly	5/162	122/17840	0.00512983	0.0333185	0.0236523	Vegfa/Kdr/Nrp1/Ntrk3/Abl1	5
BP	GO:0048678	response to axon injury	5/162	121/17840	0.00495516	0.0328342	0.0233085	Lyn/Spp1/Ntrk3/Map1b/Matn2	5
BP	GO:0071385	cellular response to glucocorticoid stimulus	5/162	121/17840	0.00495516	0.0328342	0.0233085	Icam1/Vegfa/Hmgcs2/Pck1/Serpine1	5
BP	GO:0003073	regulation of systemic arterial blood pressure	5/162	119/17840	0.00461856	0.0308531	0.0219021	Postn/Emp2/Nedd4l/Gja5/Adra1d	5
BP	GO:0071675	regulation of mononuclear cell migration	5/162	119/17840	0.00461856	0.0308531	0.0219021	Lyn/Ccl21/Cd200/Ager/Serpine1	5
BP	GO:0048144	fibroblast proliferation	5/162	118/17840	0.00445651	0.0303895	0.0215731	Cd74/Ager/Ednra/Abl1/Serpine1	5
BP	GO:0046849	bone remodeling	5/162	112/17840	0.0035682	0.0271958	0.0193059	Cldn18/Vegfa/Spp1/Pdk4/Tnfrsf11b	5
BP	GO:0006720	isoprenoid metabolic process	5/162	111/17840	0.0034336	0.0270052	0.0191706	Aldh1a3/Aldh1a1/Hmgcs2/Cyp26b1/Dgat2	5
BP	GO:0030038	contractile actin filament bundle assembly	5/162	111/17840	0.0034336	0.0270052	0.0191706	F11r/Nrp1/Abl1/Fhod3/Cgnl1	5
BP	GO:0031532	actin cytoskeleton reorganization	5/162	111/17840	0.0034336	0.0270052	0.0191706	Arhgdib/F11r/Nrp1/Ntrk3/Abl1	5
BP	GO:0043149	stress fiber assembly	5/162	111/17840	0.0034336	0.0270052	0.0191706	F11r/Nrp1/Abl1/Fhod3/Cgnl1	5
BP	GO:1903707	negative regulation of hemopoiesis	5/162	108/17840	0.00305173	0.0247764	0.0175884	Lyn/Cldn18/Cd74/Adipoq/Hspb1	5
BP	GO:0110020	regulation of actomyosin structure organization	5/162	107/17840	0.00293155	0.024206	0.0171834	F11r/Nrp1/Abl1/Fhod3/Cgnl1	5
BP	GO:2001243	negative regulation of intrinsic apoptotic signaling pathway	5/162	107/17840	0.00293155	0.024206	0.0171834	Cd74/Dnaja1/Hsph1/Hspb1/Hspa1a	5
BP	GO:1902106	negative regulation of leukocyte differentiation	5/162	106/17840	0.00281483	0.0235527	0.0167197	Lyn/Cldn18/Cd74/Adipoq/Hspb1	5
BP	GO:0050772	positive regulation of axonogenesis	5/162	103/17840	0.00248485	0.0213123	0.0151293	Vegfa/Nrp1/Ntrk3/Map1b/Tnfrsf12a	5
BP	GO:0150115	cell-substrate junction organization	5/162	103/17840	0.00248485	0.0213123	0.0151293	Vegfa/Kdr/Nrp1/Abl1/Itga5	5
BP	GO:2001237	negative regulation of extrinsic apoptotic signaling pathway	5/162	102/17840	0.00238139	0.0207187	0.0147079	Icam1/Vegfa/Nrp1/Serpine1/Hspa1a	5
BP	GO:0019217	regulation of fatty acid metabolic process	5/162	101/17840	0.0022811	0.0200544	0.0142363	Cd74/Pdk4/Nr4a3/Adipoq/Dgat2	5
BP	GO:0002690	positive regulation of leukocyte chemotaxis	5/162	100/17840	0.00218392	0.0192561	0.0136696	Ccl21/Vegfa/Cd74/Ednra/Serpine1	5
BP	GO:0007044	cell-substrate junction assembly	5/162	97/17840	0.00191047	0.0176021	0.0124955	Vegfa/Kdr/Nrp1/Abl1/Itga5	5
BP	GO:0002028	regulation of sodium ion transport	5/162	95/17840	0.00174268	0.0167134	0.0118646	Serpine2/Nedd4l/Scn2b/Atp1b2/Atp1a2	5
BP	GO:0014033	neural crest cell differentiation	5/162	95/17840	0.00174268	0.0167134	0.0118646	Sema3c/Sema6a/Nrp1/Ednra/Sema3d	5
BP	GO:0051492	regulation of stress fiber assembly	5/162	94/17840	0.00166296	0.0161273	0.0114485	F11r/Nrp1/Abl1/Fhod3/Cgnl1	5
BP	GO:0048864	stem cell development	5/162	93/17840	0.00158596	0.0156685	0.0111228	Sema3c/Sema6a/Nrp1/Ednra/Sema3d	5
BP	GO:0014031	mesenchymal cell development	5/162	92/17840	0.00151161	0.0153027	0.0108632	Sema3c/Sema6a/Nrp1/Ednra/Sema3d	5
BP	GO:0048708	astrocyte differentiation	5/162	91/17840	0.00143986	0.0148048	0.0105097	Serpine2/Mt2A/Ager/Ntrk3/Abl1	5
BP	GO:0006721	terpenoid metabolic process	5/162	90/17840	0.00137064	0.0142269	0.0100995	Aldh1a3/Aldh1a1/Hmgcs2/Cyp26b1/Dgat2	5
BP	GO:0035023	regulation of Rho protein signal transduction	5/162	90/17840	0.00137064	0.0142269	0.0100995	Rasip1/Arhgdib/F11r/Nrp1/Abl1	5
BP	GO:0001541	ovarian follicle development	5/162	88/17840	0.00123962	0.0132442	0.00940185	Icam1/Vegfa/Kdr/Cebpb/Bmpr1b	5
BP	GO:0014032	neural crest cell development	5/162	87/17840	0.0011777	0.0127079	0.00902112	Sema3c/Sema6a/Nrp1/Ednra/Sema3d	5
BP	GO:0019229	regulation of vasoconstriction	5/162	86/17840	0.0011181	0.0123066	0.0087363	Icam1/Gja5/Abl1/Adra1d/Atp1a2	5
BP	GO:0046785	microtubule polymerization	5/162	82/17840	0.000901811	0.0105641	0.00749927	Cdh5/Tppp/Map1b/Abl1/Hspa1a	5
BP	GO:0033209	tumor necrosis factor-mediated signaling pathway	5/162	80/17840	0.000806177	0.00985135	0.00699332	Cldn18/Plvap/Adipoq/Ccdc3/Hspa1a	5
BP	GO:0045576	mast cell activation	5/162	80/17840	0.000806177	0.00985135	0.00699332	Vamp8/Lyn/Foxf1/Nr4a3/Serpine1	5
BP	GO:0045453	bone resorption	5/162	79/17840	0.000761303	0.00942292	0.00668918	Cldn18/Vegfa/Spp1/Pdk4/Tnfrsf11b	5
BP	GO:0001885	endothelial cell development	5/162	78/17840	0.00071832	0.00902717	0.00640825	Icam1/Vegfa/F11r/Cdh5/Notch4	5
BP	GO:0048747	muscle fiber development	5/162	74/17840	0.000564288	0.00749338	0.00531943	Vegfa/Nebl/Myh11/Acta1/Flnc	5
BP	GO:0033627	cell adhesion mediated by integrin	5/162	73/17840	0.000530002	0.00715394	0.00507847	Lyn/Ccl21/Icam1/Itga5/Serpine1	5
BP	GO:0050771	negative regulation of axonogenesis	5/162	73/17840	0.000530002	0.00715394	0.00507847	Sema3c/Spp1/Sema6a/Nrp1/Sema3d	5
BP	GO:0007585	respiratory gaseous exchange by respiratory system	5/162	67/17840	0.00035599	0.00556022	0.00394712	Sftpb/Sftpc/Sftpa1/Ednra/Atp1a2	5
BP	GO:0001913	T cell mediated cytotoxicity	5/162	63/17840	0.000266752	0.00440592	0.0031277	Emp2/RT1-Da/Ager/RT1-A1/RT1-A2	5
BP	GO:0046850	regulation of bone remodeling	5/162	63/17840	0.000266752	0.00440592	0.0031277	Cldn18/Vegfa/Spp1/Pdk4/Tnfrsf11b	5
BP	GO:0050922	negative regulation of chemotaxis	5/162	62/17840	0.000247378	0.00418128	0.00296823	Sema3c/Sema6a/Nrp1/Sema3d/Angpt2	5
BP	GO:0034113	heterotypic cell-cell adhesion	5/162	60/17840	0.000211854	0.00377652	0.0026809	Vcam1/Cd200/Ager/Itga5/Adipoq	5
BP	GO:0043536	positive regulation of blood vessel endothelial cell migration	5/162	58/17840	0.000180354	0.00332337	0.00235921	Vegfa/Kdr/Nrp1/Abl1/Hspb1	5
BP	GO:0070741	response to interleukin-6	5/162	58/17840	0.000180354	0.00332337	0.00235921	Sftpb/Icam1/Sftpc/Sftpa1/Pck1	5
BP	GO:0045773	positive regulation of axon extension	5/162	56/17840	0.00015256	0.00295194	0.00209554	Vegfa/Nrp1/Ntrk3/Map1b/Tnfrsf12a	5
BP	GO:0002042	cell migration involved in sprouting angiogenesis	5/162	55/17840	0.000139956	0.00280697	0.00199262	Vegfa/Kdr/Nrp1/Clec14a/Abl1	5
BP	GO:0043620	regulation of DNA-templated transcription in response to stress	5/162	54/17840	0.000128165	0.00262739	0.00186514	Epas1/Vegfa/Cebpb/Bag3/Hspa1a	5
BP	GO:1904036	negative regulation of epithelial cell apoptotic process	5/162	54/17840	0.000128165	0.00262739	0.00186514	Icam1/Kdr/Cdh5/Abl1/Serpine1	5
BP	GO:0045124	regulation of bone resorption	5/162	52/17840	0.000106876	0.00236873	0.00168152	Cldn18/Vegfa/Spp1/Pdk4/Tnfrsf11b	5
BP	GO:0043618	regulation of transcription from RNA polymerase II promoter in response to stress	5/162	50/17840	8.84113e-05	0.00208625	0.001481	Epas1/Vegfa/Cebpb/Bag3/Hspa1a	5
BP	GO:0071526	semaphorin-plexin signaling pathway	5/162	46/17840	5.88956e-05	0.00157055	0.00111491	Sema3c/Sema6a/Nrp1/Sema3d/Pkhd1l1	5
BP	GO:0048010	vascular endothelial growth factor receptor signaling pathway	5/162	44/17840	4.73488e-05	0.00132738	0.000942289	Vegfa/Kdr/Nrp1/Clec14a/Hspb1	5
BP	GO:0038084	vascular endothelial growth factor signaling pathway	5/162	42/17840	3.76348e-05	0.00119356	0.000847288	Vegfa/Kdr/Sema6a/Nrp1/Hspb1	5
BP	GO:0048846	axon extension involved in axon guidance	5/162	39/17840	2.60378e-05	0.000952116	0.000675892	Sema3c/Vegfa/Sema6a/Nrp1/Sema3d	5
BP	GO:1902284	neuron projection extension involved in neuron projection guidance	5/162	39/17840	2.60378e-05	0.000952116	0.000675892	Sema3c/Vegfa/Sema6a/Nrp1/Sema3d	5
BP	GO:2000249	regulation of actin cytoskeleton reorganization	5/162	39/17840	2.60378e-05	0.000952116	0.000675892	Arhgdib/F11r/Nrp1/Ntrk3/Abl1	5
BP	GO:0048841	regulation of axon extension involved in axon guidance	5/162	34/17840	1.30531e-05	0.000644433	0.000457473	Sema3c/Vegfa/Sema6a/Nrp1/Sema3d	5
BP	GO:2000352	negative regulation of endothelial cell apoptotic process	5/162	32/17840	9.58613e-06	0.000499087	0.000354294	Icam1/Kdr/Cdh5/Abl1/Serpine1	5
BP	GO:0050927	positive regulation of positive chemotaxis	5/162	28/17840	4.81769e-06	0.000336213	0.000238672	Ccl21/Vegfa/Kdr/Ager/Ntrk3	5
BP	GO:0090407	organophosphate biosynthetic process	4/162	468/17840	0.617814	0.656015	0.465695	Lpcat1/Adgrf5/Hmgcs2/Pdk4	4
BP	GO:0006869	lipid transport	4/162	460/17840	0.604208	0.64407	0.457215	Slco2a1/Abca3/Spp1/Adipoq	4
BP	GO:0034248	regulation of cellular amide metabolic process	4/162	408/17840	0.509233	0.561008	0.398251	Hbb/Spon1/Pdk4/Niban1	4
BP	GO:0071692	protein localization to extracellular region	4/162	408/17840	0.509233	0.561008	0.398251	Vamp8/Akap5/Cd200/Gja5	4
BP	GO:0072521	purine-containing compound metabolic process	4/162	408/17840	0.509233	0.561008	0.398251	Hmgcs2/Pdk4/Gpd1/Dgat2	4
BP	GO:0035592	establishment of protein localization to extracellular region	4/162	401/17840	0.495683	0.549297	0.389937	Vamp8/Akap5/Cd200/Gja5	4
BP	GO:0009306	protein secretion	4/162	399/17840	0.491783	0.545686	0.387374	Vamp8/Akap5/Cd200/Gja5	4
BP	GO:0042176	regulation of protein catabolic process	4/162	397/17840	0.487871	0.543183	0.385597	Lpcat1/Serpine2/Nedd4l/Hspa1a	4
BP	GO:0009914	hormone transport	4/162	390/17840	0.474087	0.532354	0.37791	Vamp8/Lyn/Spp1/Adipoq	4
BP	GO:0019693	ribose phosphate metabolic process	4/162	384/17840	0.462166	0.523683	0.371754	Hmgcs2/Pdk4/Gpd1/Dgat2	4
BP	GO:0006163	purine nucleotide metabolic process	4/162	381/17840	0.456172	0.518449	0.368039	Hmgcs2/Pdk4/Gpd1/Dgat2	4
BP	GO:0046879	hormone secretion	4/162	379/17840	0.452163	0.515473	0.365927	Vamp8/Lyn/Spp1/Adipoq	4
BP	GO:0009259	ribonucleotide metabolic process	4/162	374/17840	0.442103	0.507915	0.360561	Hmgcs2/Pdk4/Gpd1/Dgat2	4
BP	GO:0045861	negative regulation of proteolysis	4/162	371/17840	0.436041	0.502359	0.356617	Vegfa/Serpine2/C4a/Serpine1	4
BP	GO:0032386	regulation of intracellular transport	4/162	366/17840	0.4259	0.494112	0.350762	Akap5/Bag3/Map1b/Adipoq	4
BP	GO:0009150	purine ribonucleotide metabolic process	4/162	355/17840	0.403445	0.47635	0.338153	Hmgcs2/Pdk4/Gpd1/Dgat2	4
BP	GO:0002791	regulation of peptide secretion	4/162	353/17840	0.399345	0.473367	0.336036	Vamp8/Cd200/Cd74/Gja5	4
BP	GO:0009100	glycoprotein metabolic process	4/162	349/17840	0.391131	0.466682	0.331291	Ccl21/Ager/Spock2/Cytl1	4
BP	GO:0007281	germ cell development	4/162	331/17840	0.35404	0.438192	0.311065	Akap5/Septin4/Bmpr1b/Angpt2	4
BP	GO:0018105	peptidyl-serine phosphorylation	4/162	318/17840	0.32725	0.417333	0.296258	Vegfa/Ntrk3/Pck1/Atp2b4	4
BP	GO:0044262	cellular carbohydrate metabolic process	4/162	311/17840	0.312877	0.405147	0.287607	Pck1/Pdk4/Adipoq/Dgat2	4
BP	GO:0061448	connective tissue development	4/162	298/17840	0.286371	0.382432	0.271483	Hmgcs2/Bmpr1b/Cytl1/Dgat2	4
BP	GO:0015850	organic hydroxy compound transport	4/162	293/17840	0.276267	0.376466	0.267248	Ly6e/Abca3/Spp1/Adipoq	4
BP	GO:0042742	defense response to bacterium	4/162	292/17840	0.274253	0.373877	0.26541	Lyz2/Cebpb/Scd/Serpine1	4
BP	GO:0050806	positive regulation of synaptic transmission	4/162	292/17840	0.274253	0.373877	0.26541	Akap5/Serpine2/Ager/Abl1	4
BP	GO:0045055	regulated exocytosis	4/162	281/17840	0.252288	0.356961	0.253401	Vamp8/Lyn/Foxf1/Nr4a3	4
BP	GO:0002253	activation of immune response	4/162	280/17840	0.250309	0.356094	0.252786	Lyn/C4a/Abl1/Nr4a3	4
BP	GO:0050803	regulation of synapse structure or activity	4/162	275/17840	0.240472	0.346855	0.246227	Marcks/Ntrk3/Abl1/Gpc6	4
BP	GO:0050954	sensory perception of mechanical stimulus	4/162	275/17840	0.240472	0.346855	0.246227	Icam1/Clic5/Serpine2/Pkhd1l1	4
BP	GO:0010466	negative regulation of peptidase activity	4/162	274/17840	0.238515	0.346183	0.24575	Vegfa/Serpine2/C4a/Serpine1	4
BP	GO:0010951	negative regulation of endopeptidase activity	4/162	269/17840	0.228792	0.338951	0.240616	Vegfa/Serpine2/C4a/Serpine1	4
BP	GO:0050807	regulation of synapse organization	4/162	263/17840	0.217264	0.329134	0.233647	Marcks/Ntrk3/Abl1/Gpc6	4
BP	GO:0061008	hepaticobiliary system development	4/162	261/17840	0.213458	0.32634	0.231664	Aldh1a1/Cebpb/Hmgcs2/Pck1	4
BP	GO:0001889	liver development	4/162	258/17840	0.207786	0.324134	0.230098	Aldh1a1/Cebpb/Hmgcs2/Pck1	4
BP	GO:0098657	import into cell	4/162	259/17840	0.209672	0.324134	0.230098	Slc6a6/Akap5/Atp1b2/Atp1a2	4
BP	GO:1903792	negative regulation of anion transport	4/162	259/17840	0.209672	0.324134	0.230098	Cd200/Cd74/Bag3/Adipoq	4
BP	GO:0007626	locomotory behavior	4/162	257/17840	0.205905	0.32145	0.228193	Aldh1a3/Tmod1/Lsamp/Atp1a2	4
BP	GO:0034976	response to endoplasmic reticulum stress	4/162	257/17840	0.205905	0.32145	0.228193	Cebpb/Abl1/Niban1/Hspa1a	4
BP	GO:0017157	regulation of exocytosis	4/162	256/17840	0.204029	0.319151	0.22656	Vamp8/Lyn/Septin4/Foxf1	4
BP	GO:0048705	skeletal system morphogenesis	4/162	256/17840	0.204029	0.319151	0.22656	Vegfa/Bmpr1b/Cyp26b1/Mmp16	4
BP	GO:0031669	cellular response to nutrient levels	4/162	253/17840	0.198432	0.314728	0.223421	Postn/Icam1/Pck1/Pdk4	4
BP	GO:0010506	regulation of autophagy	4/162	251/17840	0.194728	0.312521	0.221854	Rasip1/Kdr/Ager/Bag3	4
BP	GO:0030522	intracellular receptor signaling pathway	4/162	252/17840	0.196578	0.312521	0.221854	Cyp26b1/Dnaja1/Nr4a3/Hspa1a	4
BP	GO:0015980	energy derivation by oxidation of organic compounds	4/162	248/17840	0.189214	0.306426	0.217527	Adgrf5/Nr4a3/Gpd1/ND1	4
BP	GO:0051259	protein complex oligomerization	4/162	236/17840	0.167695	0.28919	0.205291	Aldh1a3/Aqp5/Abca3/Cd74	4
BP	GO:0021543	pallium development	4/162	234/17840	0.164198	0.288036	0.204472	Akap5/Nr4a3/Atp2b4/Tacc2	4
BP	GO:0042594	response to starvation	4/162	235/17840	0.165943	0.288036	0.204472	Hmgcs2/Pck1/Pdk4/Serpine1	4
BP	GO:0002764	immune response-regulating signaling pathway	4/162	226/17840	0.150486	0.274817	0.195088	Lyn/Pigr/Abl1/Nr4a3	4
BP	GO:0051651	maintenance of location in cell	4/162	223/17840	0.145463	0.269407	0.191248	Lyn/Ccl21/Ednra/Abl1	4
BP	GO:0002768	immune response-regulating cell surface receptor signaling pathway	4/162	222/17840	0.143804	0.267694	0.190032	Lyn/Pigr/Abl1/Nr4a3	4
BP	GO:0044242	cellular lipid catabolic process	4/162	221/17840	0.142153	0.267673	0.190017	Prdx6/Pck1/Cyp26b1/Adipoq	4
BP	GO:0042098	T cell proliferation	4/162	220/17840	0.140509	0.26748	0.18988	Vcam1/Ager/Cebpb/Abl1	4
BP	GO:0043406	positive regulation of MAP kinase activity	4/162	218/17840	0.137244	0.261721	0.185792	Vegfa/Cd74/Ager/Ntrk3	4
BP	GO:0099173	postsynapse organization	4/162	216/17840	0.134011	0.259876	0.184482	Nrp1/Marcks/Ntrk3/Grip2	4
BP	GO:0071805	potassium ion transmembrane transport	4/162	215/17840	0.132406	0.259589	0.184278	Ager/Nedd4l/Atp1b2/Atp1a2	4
BP	GO:2000377	regulation of reactive oxygen species metabolic process	4/162	215/17840	0.132406	0.259589	0.184278	Icam1/Ager/Atp2b4/Ucp1	4
BP	GO:0031396	regulation of protein ubiquitination	4/162	211/17840	0.126069	0.252628	0.179336	Septin4/Abl1/Dnaja1/Hspa1a	4
BP	GO:0043491	protein kinase B signaling	4/162	211/17840	0.126069	0.252628	0.179336	Ccl21/Vegfa/Kdr/Ntrk3	4
BP	GO:0060041	retina development in camera-type eye	4/162	209/17840	0.122951	0.25142	0.178479	Lpcat1/Nrp1/Bmpr1b/Atp2b4	4
BP	GO:0002819	regulation of adaptive immune response	4/162	206/17840	0.118336	0.247565	0.175743	RT1-Da/Ager/RT1-A1/RT1-A2	4
BP	GO:0016236	macroautophagy	4/162	206/17840	0.118336	0.247565	0.175743	Vamp8/Kdr/Bag3/Synpo2	4
BP	GO:0060291	long-term synaptic potentiation	4/162	207/17840	0.119866	0.247565	0.175743	Akap5/Serpine2/Ager/Abl1	4
BP	GO:0006109	regulation of carbohydrate metabolic process	4/162	204/17840	0.115303	0.245262	0.174108	Pdk4/Gpd1/Adipoq/Dgat2	4
BP	GO:0016051	carbohydrate biosynthetic process	4/162	204/17840	0.115303	0.245262	0.174108	Pck1/Gpd1/Adipoq/Dgat2	4
BP	GO:0048736	appendage development	4/162	204/17840	0.115303	0.245262	0.174108	Sema3c/Gja5/Bmpr1b/Cyp26b1	4
BP	GO:0060173	limb development	4/162	204/17840	0.115303	0.245262	0.174108	Sema3c/Gja5/Bmpr1b/Cyp26b1	4
BP	GO:0030879	mammary gland development	4/162	200/17840	0.109343	0.240388	0.170647	Vegfa/Foxf1/Notch4/Cebpb	4
BP	GO:0002822	regulation of adaptive immune response based on somatic recombination of immune receptors built from immunoglobulin superfamily domains	4/162	193/17840	0.0992604	0.232533	0.165071	RT1-Da/Ager/RT1-A1/RT1-A2	4
BP	GO:0002706	regulation of lymphocyte mediated immunity	4/162	194/17840	0.100673	0.232533	0.165071	RT1-Da/Ager/RT1-A1/RT1-A2	4
BP	GO:0030832	regulation of actin filament length	4/162	191/17840	0.0964636	0.227626	0.161588	Ccl21/Icam1/Tmod1/Fhod3	4
BP	GO:0008064	regulation of actin polymerization or depolymerization	4/162	189/17840	0.0937047	0.226002	0.160435	Ccl21/Icam1/Tmod1/Fhod3	4
BP	GO:0048813	dendrite morphogenesis	4/162	189/17840	0.0937047	0.226002	0.160435	Akap5/Nrp1/Marcks/Nedd4l	4
BP	GO:0016331	morphogenesis of embryonic epithelium	4/162	182/17840	0.0843536	0.219185	0.155596	Aldh1a3/Aldh1a1/Abl1/Enah	4
BP	GO:0050821	protein stabilization	4/162	183/17840	0.08566	0.219185	0.155596	Cd74/Bag3/Atp1b2/Hspa1a	4
BP	GO:1903531	negative regulation of secretion by cell	4/162	183/17840	0.08566	0.219185	0.155596	Vamp8/Cd200/Foxf1/Adipoq	4
BP	GO:0071772	response to BMP	4/162	184/17840	0.0869763	0.219185	0.155596	Kdr/Cdh5/Bmpr1b/Abl1	4
BP	GO:0071773	cellular response to BMP stimulus	4/162	184/17840	0.0869763	0.219185	0.155596	Kdr/Cdh5/Bmpr1b/Abl1	4
BP	GO:0048017	inositol lipid-mediated signaling	4/162	180/17840	0.0817705	0.218055	0.154794	Vegfa/Serpine2/Kdr/Ntrk3	4
BP	GO:1902107	positive regulation of leukocyte differentiation	4/162	178/17840	0.0792276	0.21353	0.151582	Cd74/RT1-Da/Ager/Pck1	4
BP	GO:1903708	positive regulation of hemopoiesis	4/162	178/17840	0.0792276	0.21353	0.151582	Cd74/RT1-Da/Ager/Pck1	4
BP	GO:0007179	transforming growth factor beta receptor signaling pathway	4/162	177/17840	0.0779712	0.212213	0.150646	Ltbp2/Cdh5/Myocd/Hspa1a	4
BP	GO:0043123	positive regulation of I-kappaB kinase/NF-kappaB signaling	4/162	177/17840	0.0779712	0.212213	0.150646	Ccl21/Cd74/Abl1/Adipoq	4
BP	GO:0045017	glycerolipid biosynthetic process	4/162	177/17840	0.0779712	0.212213	0.150646	Lpcat1/Pck1/Thrsp/Dgat2	4
BP	GO:0048015	phosphatidylinositol-mediated signaling	4/162	177/17840	0.0779712	0.212213	0.150646	Vegfa/Serpine2/Kdr/Ntrk3	4
BP	GO:0035107	appendage morphogenesis	4/162	175/17840	0.075489	0.207648	0.147406	Sema3c/Gja5/Bmpr1b/Cyp26b1	4
BP	GO:0035108	limb morphogenesis	4/162	175/17840	0.075489	0.207648	0.147406	Sema3c/Gja5/Bmpr1b/Cyp26b1	4
BP	GO:0007219	Notch signaling pathway	4/162	174/17840	0.0742633	0.206211	0.146386	Postn/Notch4/Grip2/Xirp1	4
BP	GO:0046631	alpha-beta T cell activation	4/162	174/17840	0.0742633	0.206211	0.146386	RT1-Da/Ager/Cebpb/Abl1	4
BP	GO:0010469	regulation of signaling receptor activity	4/162	171/17840	0.0706476	0.198564	0.140958	Gprc5a/Ly6e/Ager/Serpine1	4
BP	GO:0030833	regulation of actin filament polymerization	4/162	171/17840	0.0706476	0.198564	0.140958	Ccl21/Icam1/Tmod1/Fhod3	4
BP	GO:0110148	biomineralization	4/162	170/17840	0.0694631	0.197093	0.139913	Spp1/Cebpb/Bmpr1b/Omd	4
BP	GO:0030509	BMP signaling pathway	4/162	169/17840	0.068289	0.194434	0.138026	Kdr/Cdh5/Bmpr1b/Abl1	4
BP	GO:0051250	negative regulation of lymphocyte activation	4/162	169/17840	0.068289	0.194434	0.138026	Lyn/Cd74/Cebpb/Hspb1	4
BP	GO:0031214	biomineral tissue development	4/162	168/17840	0.0671254	0.193642	0.137464	Spp1/Cebpb/Bmpr1b/Omd	4
BP	GO:0006937	regulation of muscle contraction	4/162	167/17840	0.0659722	0.190651	0.13534	Calcrl/Gja5/Myocd/Atp1a2	4
BP	GO:0032635	interleukin-6 production	4/162	160/17840	0.0581954	0.172431	0.122406	Cd200/Cd74/Ager/Cebpb	4
BP	GO:0032675	regulation of interleukin-6 production	4/162	160/17840	0.0581954	0.172431	0.122406	Cd200/Cd74/Ager/Cebpb	4
BP	GO:0072073	kidney epithelium development	4/162	159/17840	0.0571269	0.170187	0.120813	Vegfa/Adipoq/Crlf1/Greb1l	4
BP	GO:0055067	monovalent inorganic cation homeostasis	4/162	158/17840	0.0560692	0.16734	0.118792	Spp1/Pdk4/Atp1b2/Atp1a2	4
BP	GO:0070665	positive regulation of leukocyte proliferation	4/162	157/17840	0.0550222	0.164966	0.117107	Vcam1/Lyn/Cd74/Ager	4
BP	GO:0034341	response to interferon-gamma	4/162	155/17840	0.0529605	0.160249	0.113759	Vamp8/Ccl21/Icam1/Cd74	4
BP	GO:0045598	regulation of fat cell differentiation	4/162	152/17840	0.0499488	0.153378	0.108881	Vegfa/Cebpb/Adipoq/Ccdc3	4
BP	GO:0042476	odontogenesis	4/162	149/17840	0.0470346	0.146369	0.103905	Aqp5/Ednra/Tnfrsf11b/Serpine1	4
BP	GO:0045667	regulation of osteoblast differentiation	4/162	149/17840	0.0470346	0.146369	0.103905	Vegfa/Cebpd/Cebpb/Bmpr1b	4
BP	GO:0097553	calcium ion transmembrane import into cytosol	4/162	149/17840	0.0470346	0.146369	0.103905	Lyn/Ccl21/Ednra/Abl1	4
BP	GO:0001508	action potential	4/162	147/17840	0.045146	0.142384	0.101076	Nedd4l/Ntrk3/Gja5/Scn2b	4
BP	GO:0043624	cellular protein complex disassembly	4/162	146/17840	0.044218	0.140313	0.0996064	Akap5/Map1b/Tmod1/LOC680121	4
BP	GO:0051928	positive regulation of calcium ion transport	4/162	146/17840	0.044218	0.140313	0.0996064	Akap5/Ednra/Abl1/Serpine1	4
BP	GO:0006638	neutral lipid metabolic process	4/162	143/17840	0.0414994	0.134106	0.0952001	Scd/Pck1/Thrsp/Dgat2	4
BP	GO:0006639	acylglycerol metabolic process	4/162	141/17840	0.0397414	0.129964	0.0922593	Scd/Pck1/Thrsp/Dgat2	4
BP	GO:1904375	regulation of protein localization to cell periphery	4/162	141/17840	0.0397414	0.129964	0.0922593	Vamp8/Akap5/Atp2b4/Gpc6	4
BP	GO:0014065	phosphatidylinositol 3-kinase signaling	4/162	140/17840	0.0388787	0.127778	0.0907075	Vegfa/Serpine2/Kdr/Ntrk3	4
BP	GO:0071887	leukocyte apoptotic process	4/162	140/17840	0.0388787	0.127778	0.0907075	Lyn/Ccl21/Cd74/Nr4a3	4
BP	GO:1903038	negative regulation of leukocyte cell-cell adhesion	4/162	140/17840	0.0388787	0.127778	0.0907075	Ccl21/Cd74/Cebpb/Hspb1	4
BP	GO:0043500	muscle adaptation	4/162	139/17840	0.038027	0.125489	0.0890829	Lmcd1/Nr4a3/Atp2b4/Acta1	4
BP	GO:0050773	regulation of dendrite development	4/162	139/17840	0.038027	0.125489	0.0890829	Akap5/Marcks/Nedd4l/Abl1	4
BP	GO:0009408	response to heat	4/162	138/17840	0.0371861	0.123828	0.0879033	Lyn/Bag3/Dnaja1/Hspa1a	4
BP	GO:0050905	neuromuscular process	4/162	137/17840	0.036356	0.12131	0.0861161	Aldh1a3/Clic5/Abl1/Nr4a3	4
BP	GO:0009791	post-embryonic development	4/162	136/17840	0.0355368	0.120499	0.0855405	Sema3c/Vegfa/Kdr/Abl1	4
BP	GO:0035966	response to topologically incorrect protein	4/162	134/17840	0.0339311	0.116207	0.0824933	Bag3/Dnajb5/LOC680121/Hspa1a	4
BP	GO:0032411	positive regulation of transporter activity	4/162	132/17840	0.0323686	0.111522	0.0791678	Ager/Nedd4l/Atp1b2/Adipoq	4
BP	GO:2000027	regulation of animal organ morphogenesis	4/162	132/17840	0.0323686	0.111522	0.0791678	Vegfa/Ednra/Abl1/Tnfrsf11b	4
BP	GO:0033559	unsaturated fatty acid metabolic process	4/162	129/17840	0.0301059	0.106816	0.0758269	Pdpn/Cyp2b1/Cd74/Scd	4
BP	GO:0051208	sequestering of calcium ion	4/162	129/17840	0.0301059	0.106816	0.0758269	Lyn/Ccl21/Ednra/Abl1	4
BP	GO:0001704	formation of primary germ layer	4/162	127/17840	0.0286513	0.103841	0.0737152	Col8a1/Foxf1/Nr4a3/Itga5	4
BP	GO:0051282	regulation of sequestering of calcium ion	4/162	127/17840	0.0286513	0.103841	0.0737152	Lyn/Ccl21/Ednra/Abl1	4
BP	GO:1990266	neutrophil migration	4/162	127/17840	0.0286513	0.103841	0.0737152	Ccl21/Spp1/Cd74/Ednra	4
BP	GO:0051283	negative regulation of sequestering of calcium ion	4/162	125/17840	0.0272395	0.100501	0.0713442	Lyn/Ccl21/Ednra/Abl1	4
BP	GO:0060759	regulation of response to cytokine stimulus	4/162	125/17840	0.0272395	0.100501	0.0713442	Cd74/Adipoq/Ccdc3/Hspa1a	4
BP	GO:0051209	release of sequestered calcium ion into cytosol	4/162	124/17840	0.0265496	0.0982874	0.0697727	Lyn/Ccl21/Ednra/Abl1	4
BP	GO:0052126	movement in host environment	4/162	124/17840	0.0265496	0.0982874	0.0697727	Vamp8/Ly6e/Cd74/Nrp1	4
BP	GO:0070304	positive regulation of stress-activated protein kinase signaling cascade	4/162	123/17840	0.0258703	0.0969767	0.0688422	Lyn/Ccl21/Vegfa/Ager	4
BP	GO:0009308	amine metabolic process	4/162	119/17840	0.023259	0.0890191	0.0631933	Vcam1/Epas1/Ly6e/Atp2b4	4
BP	GO:0071867	response to monoamine	4/162	119/17840	0.023259	0.0890191	0.0631933	Abl1/Nr4a3/Adipoq/Atp2b4	4
BP	GO:0006090	pyruvate metabolic process	4/162	118/17840	0.0226324	0.0881642	0.0625864	Pck1/Pdk4/Nr4a3/Gpd1	4
BP	GO:0071869	response to catecholamine	4/162	118/17840	0.0226324	0.0881642	0.0625864	Abl1/Nr4a3/Adipoq/Atp2b4	4
BP	GO:0010522	regulation of calcium ion transport into cytosol	4/162	116/17840	0.0214105	0.0841257	0.0597196	Lyn/Akap5/Ednra/Abl1	4
BP	GO:0001959	regulation of cytokine-mediated signaling pathway	4/162	115/17840	0.0208151	0.0838743	0.0595411	Cd74/Adipoq/Ccdc3/Hspa1a	4
BP	GO:0014896	muscle hypertrophy	4/162	115/17840	0.0208151	0.0838743	0.0595411	Lmcd1/Nr4a3/Myocd/Atp2b4	4
BP	GO:0034440	lipid oxidation	4/162	115/17840	0.0208151	0.0838743	0.0595411	Pdk4/Nr4a3/Adipoq/Dgat2	4
BP	GO:0043266	regulation of potassium ion transport	4/162	115/17840	0.0208151	0.0838743	0.0595411	Akap5/Ager/Nedd4l/Atp1b2	4
BP	GO:0048145	regulation of fibroblast proliferation	4/162	115/17840	0.0208151	0.0838743	0.0595411	Cd74/Ager/Abl1/Serpine1	4
BP	GO:0048661	positive regulation of smooth muscle cell proliferation	4/162	115/17840	0.0208151	0.0838743	0.0595411	Vegfa/Ager/Calcrl/Nr4a3	4
BP	GO:0002444	myeloid leukocyte mediated immunity	4/162	113/17840	0.0196553	0.0810936	0.0575671	Vamp8/Lyn/Foxf1/Nr4a3	4
BP	GO:0014897	striated muscle hypertrophy	4/162	113/17840	0.0196553	0.0810936	0.0575671	Lmcd1/Nr4a3/Myocd/Atp2b4	4
BP	GO:0006022	aminoglycan metabolic process	4/162	112/17840	0.0190907	0.078963	0.0560546	Vegfa/Kdr/Spock2/Lyve1	4
BP	GO:0050764	regulation of phagocytosis	4/162	112/17840	0.0190907	0.078963	0.0560546	Sftpa1/C4a/Ager/Adipoq	4
BP	GO:1901343	negative regulation of vasculature development	4/162	112/17840	0.0190907	0.078963	0.0560546	Sema6a/Serpine1/Atp2b4/Angpt2	4
BP	GO:0006641	triglyceride metabolic process	4/162	111/17840	0.0185364	0.0772545	0.0548418	Scd/Pck1/Thrsp/Dgat2	4
BP	GO:2000106	regulation of leukocyte apoptotic process	4/162	111/17840	0.0185364	0.0772545	0.0548418	Lyn/Ccl21/Cd74/Nr4a3	4
BP	GO:2000181	negative regulation of blood vessel morphogenesis	4/162	111/17840	0.0185364	0.0772545	0.0548418	Sema6a/Serpine1/Atp2b4/Angpt2	4
BP	GO:0006986	response to unfolded protein	4/162	110/17840	0.0179921	0.0759414	0.0539096	Bag3/Dnajb5/LOC680121/Hspa1a	4
BP	GO:0007229	integrin-mediated signaling pathway	4/162	110/17840	0.0179921	0.0759414	0.0539096	Emp2/Nrp1/Abl1/Itga5	4
BP	GO:0034446	substrate adhesion-dependent cell spreading	4/162	110/17840	0.0179921	0.0759414	0.0539096	Postn/Pdpn/Nrp1/Abl1	4
BP	GO:0001892	embryonic placenta development	4/162	109/17840	0.017458	0.0741737	0.0526548	Vcam1/Epas1/Junb/Cebpb	4
BP	GO:0002286	T cell activation involved in immune response	4/162	109/17840	0.017458	0.0741737	0.0526548	Icam1/Cd74/RT1-Da/Pck1	4
BP	GO:0003300	cardiac muscle hypertrophy	4/162	109/17840	0.017458	0.0741737	0.0526548	Lmcd1/Nr4a3/Myocd/Atp2b4	4
BP	GO:0016525	negative regulation of angiogenesis	4/162	109/17840	0.017458	0.0741737	0.0526548	Sema6a/Serpine1/Atp2b4/Angpt2	4
BP	GO:0019395	fatty acid oxidation	4/162	109/17840	0.017458	0.0741737	0.0526548	Pdk4/Nr4a3/Adipoq/Dgat2	4
BP	GO:0072676	lymphocyte migration	4/162	108/17840	0.0169338	0.0727955	0.0516764	Ccl21/Icam1/Cd200/F11r	4
BP	GO:0002027	regulation of heart rate	4/162	107/17840	0.0164197	0.0717131	0.050908	Epas1/Gja5/Scn2b/Adra1d	4
BP	GO:0045833	negative regulation of lipid metabolic process	4/162	107/17840	0.0164197	0.0717131	0.050908	Lpcat1/Plin1/Ccdc3/Dgat2	4
BP	GO:0014066	regulation of phosphatidylinositol 3-kinase signaling	4/162	106/17840	0.0159155	0.0699768	0.0496754	Vegfa/Serpine2/Kdr/Ntrk3	4
BP	GO:0036473	cell death in response to oxidative stress	4/162	105/17840	0.0154211	0.0682607	0.0484572	Abl1/Nr4a3/Hsph1/Hspb1	4
BP	GO:0010770	positive regulation of cell morphogenesis involved in differentiation	4/162	104/17840	0.0149365	0.0672965	0.0477727	Akap5/Nrp1/Marcks/Abl1	4
BP	GO:0071548	response to dexamethasone	4/162	103/17840	0.0144617	0.0654268	0.0464455	Icam1/Vegfa/Pck1/Serpine1	4
BP	GO:0001910	regulation of leukocyte mediated cytotoxicity	4/162	102/17840	0.0139966	0.0640291	0.0454533	RT1-Da/Ager/RT1-A1/RT1-A2	4
BP	GO:0002275	myeloid cell activation involved in immune response	4/162	102/17840	0.0139966	0.0640291	0.0454533	Vamp8/Lyn/Foxf1/Nr4a3	4
BP	GO:0030593	neutrophil chemotaxis	4/162	102/17840	0.0139966	0.0640291	0.0454533	Ccl21/Spp1/Cd74/Ednra	4
BP	GO:0035690	cellular response to drug	4/162	102/17840	0.0139966	0.0640291	0.0454533	Vegfa/Ager/Adipoq/Serpine1	4
BP	GO:0044409	entry into host	4/162	102/17840	0.0139966	0.0640291	0.0454533	Vamp8/Ly6e/Cd74/Nrp1	4
BP	GO:1902882	regulation of response to oxidative stress	4/162	102/17840	0.0139966	0.0640291	0.0454533	Abl1/Nr4a3/Hsph1/Hspb1	4
BP	GO:0046889	positive regulation of lipid biosynthetic process	4/162	101/17840	0.0135411	0.0634492	0.0450416	Cd74/Adgrf5/Ccdc3/Dgat2	4
BP	GO:0046718	viral entry into host cell	4/162	99/17840	0.0126587	0.0596773	0.042364	Vamp8/Ly6e/Cd74/Nrp1	4
BP	GO:0032602	chemokine production	4/162	97/17840	0.011814	0.0566789	0.0402354	Postn/Cd74/Ager/Adipoq	4
BP	GO:0032642	regulation of chemokine production	4/162	96/17840	0.0114056	0.0550153	0.0390545	Postn/Cd74/Ager/Adipoq	4
BP	GO:0002709	regulation of T cell mediated immunity	4/162	95/17840	0.0110064	0.0542059	0.0384799	RT1-Da/Ager/RT1-A1/RT1-A2	4
BP	GO:0010717	regulation of epithelial to mesenchymal transition	4/162	95/17840	0.0110064	0.0542059	0.0384799	Pdpn/Vegfa/Ager/Myocd	4
BP	GO:0030203	glycosaminoglycan metabolic process	4/162	94/17840	0.0106164	0.0526008	0.0373405	Vegfa/Kdr/Spock2/Lyve1	4
BP	GO:0031110	regulation of microtubule polymerization or depolymerization	4/162	93/17840	0.0102354	0.0512551	0.0363852	Cdh5/Map1b/Abl1/Hspa1a	4
BP	GO:0043297	apical junction assembly	4/162	92/17840	0.00986337	0.0507082	0.035997	Cldn18/F11r/Cdh5/Nedd4l	4
BP	GO:1900407	regulation of cellular response to oxidative stress	4/162	92/17840	0.00986337	0.0507082	0.035997	Abl1/Nr4a3/Hsph1/Hspb1	4
BP	GO:0120193	tight junction organization	4/162	91/17840	0.00950025	0.0491495	0.0348905	Cldn18/F11r/Cdh5/Nedd4l	4
BP	GO:0060135	maternal process involved in female pregnancy	4/162	90/17840	0.00914594	0.0475429	0.03375	Akap5/Junb/Serpine1/Angpt2	4
BP	GO:0046364	monosaccharide biosynthetic process	4/162	89/17840	0.00880038	0.0465568	0.03305	Pck1/Gpd1/Adipoq/Dgat2	4
BP	GO:0034308	primary alcohol metabolic process	4/162	88/17840	0.00846346	0.0449921	0.0319392	Aldh1a3/Aldh1a1/Gpd1/Dgat2	4
BP	GO:0048041	focal adhesion assembly	4/162	86/17840	0.00781522	0.0427446	0.0303437	Vegfa/Kdr/Nrp1/Abl1	4
BP	GO:0120192	tight junction assembly	4/162	86/17840	0.00781522	0.0427446	0.0303437	Cldn18/F11r/Cdh5/Nedd4l	4
BP	GO:0032418	lysosome localization	4/162	85/17840	0.00750373	0.0417865	0.0296636	Vamp8/Lyn/Foxf1/Nr4a3	4
BP	GO:0051899	membrane depolarization	4/162	84/17840	0.00720053	0.0405107	0.0287579	Kdr/Nedd4l/Gja5/Scn2b	4
BP	GO:0019319	hexose biosynthetic process	4/162	83/17840	0.00690553	0.0393151	0.0279092	Pck1/Gpd1/Adipoq/Dgat2	4
BP	GO:0031102	neuron projection regeneration	4/162	83/17840	0.00690553	0.0393151	0.0279092	Spp1/Ntrk3/Map1b/Matn2	4
BP	GO:0070830	bicellular tight junction assembly	4/162	83/17840	0.00690553	0.0393151	0.0279092	Cldn18/F11r/Cdh5/Nedd4l	4
BP	GO:0043299	leukocyte degranulation	4/162	82/17840	0.00661865	0.0386973	0.0274706	Vamp8/Lyn/Foxf1/Nr4a3	4
BP	GO:1903201	regulation of oxidative stress-induced cell death	4/162	82/17840	0.00661865	0.0386973	0.0274706	Abl1/Nr4a3/Hsph1/Hspb1	4
BP	GO:0003151	outflow tract morphogenesis	4/162	81/17840	0.00633978	0.0376711	0.0267422	Sema3c/Vegfa/Nrp1/Gja5	4
BP	GO:0006094	gluconeogenesis	4/162	81/17840	0.00633978	0.0376711	0.0267422	Pck1/Gpd1/Adipoq/Dgat2	4
BP	GO:0032637	interleukin-8 production	4/162	81/17840	0.00633978	0.0376711	0.0267422	Cd74/Adipoq/Serpine1/Hspa1a	4
BP	GO:0050848	regulation of calcium-mediated signaling	4/162	81/17840	0.00633978	0.0376711	0.0267422	Akap5/Kdr/Lmcd1/Atp2b4	4
BP	GO:0002532	production of molecular mediator involved in inflammatory response	4/162	80/17840	0.00606883	0.0364871	0.0259016	Vamp8/Lyn/Cd74/Serpine1	4
BP	GO:0016101	diterpenoid metabolic process	4/162	80/17840	0.00606883	0.0364871	0.0259016	Aldh1a3/Aldh1a1/Cyp26b1/Dgat2	4
BP	GO:0032677	regulation of interleukin-8 production	4/162	80/17840	0.00606883	0.0364871	0.0259016	Cd74/Adipoq/Serpine1/Hspa1a	4
BP	GO:0001895	retina homeostasis	4/162	79/17840	0.00580569	0.0360657	0.0256025	Lyz2/Pigr/Atp1b2/Hspb1	4
BP	GO:0007566	embryo implantation	4/162	79/17840	0.00580569	0.0360657	0.0256025	Arhgdib/Vegfa/Serpine2/Emp2	4
BP	GO:0070373	negative regulation of ERK1 and ERK2 cascade	4/162	79/17840	0.00580569	0.0360657	0.0256025	Lyn/Sema6a/Abl1/Adipoq	4
BP	GO:0008625	extrinsic apoptotic signaling pathway via death domain receptors	4/162	78/17840	0.00555028	0.0351446	0.0249486	Icam1/Bag3/Bmpr1b/Serpine1	4
BP	GO:0061515	myeloid cell development	4/162	78/17840	0.00555028	0.0351446	0.0249486	Hbb/Fli1/Cldn18/Adgrf5	4
BP	GO:0071300	cellular response to retinoic acid	4/162	77/17840	0.00530249	0.0338773	0.024049	Lyn/Ntrk3/Pck1/Cyp26b1	4
BP	GO:0071320	cellular response to cAMP	4/162	77/17840	0.00530249	0.0338773	0.024049	Pck1/Gpd1/Adipoq/Serpine1	4
BP	GO:0048146	positive regulation of fibroblast proliferation	4/162	74/17840	0.0046038	0.0308531	0.0219021	Cd74/Ager/Abl1/Serpine1	4
BP	GO:0045669	positive regulation of osteoblast differentiation	4/162	73/17840	0.00438544	0.0299672	0.0212733	Vegfa/Cebpd/Cebpb/Bmpr1b	4
BP	GO:0071549	cellular response to dexamethasone stimulus	4/162	73/17840	0.00438544	0.0299672	0.0212733	Icam1/Vegfa/Pck1/Serpine1	4
BP	GO:1903317	regulation of protein maturation	4/162	73/17840	0.00438544	0.0299672	0.0212733	Serpine2/Notch4/Spon1/Serpine1	4
BP	GO:0001523	retinoid metabolic process	4/162	71/17840	0.00396992	0.0288721	0.0204959	Aldh1a3/Aldh1a1/Cyp26b1/Dgat2	4
BP	GO:0150116	regulation of cell-substrate junction organization	4/162	71/17840	0.00396992	0.0288721	0.0204959	Vegfa/Kdr/Nrp1/Abl1	4
BP	GO:0070613	regulation of protein processing	4/162	70/17840	0.00377252	0.0283155	0.0201007	Serpine2/Notch4/Spon1/Serpine1	4
BP	GO:0086003	cardiac muscle cell contraction	4/162	70/17840	0.00377252	0.0283155	0.0201007	Nedd4l/Gja5/Scn2b/Atp1a2	4
BP	GO:0032722	positive regulation of chemokine production	4/162	69/17840	0.00358189	0.0271958	0.0193059	Postn/Cd74/Ager/Adipoq	4
BP	GO:0050885	neuromuscular process controlling balance	4/162	69/17840	0.00358189	0.0271958	0.0193059	Aldh1a3/Clic5/Abl1/Nr4a3	4
BP	GO:0045776	negative regulation of blood pressure	4/162	66/17840	0.00304946	0.0247764	0.0175884	Nedd4l/Gja5/Adipoq/Adra1d	4
BP	GO:0051893	regulation of focal adhesion assembly	4/162	66/17840	0.00304946	0.0247764	0.0175884	Vegfa/Kdr/Nrp1/Abl1	4
BP	GO:0072678	T cell migration	4/162	66/17840	0.00304946	0.0247764	0.0175884	Ccl21/Icam1/Cd200/F11r	4
BP	GO:0090109	regulation of cell-substrate junction assembly	4/162	66/17840	0.00304946	0.0247764	0.0175884	Vegfa/Kdr/Nrp1/Abl1	4
BP	GO:1902305	regulation of sodium ion transmembrane transport	4/162	64/17840	0.00272624	0.0230466	0.0163604	Nedd4l/Scn2b/Atp1b2/Atp1a2	4
BP	GO:0048002	antigen processing and presentation of peptide antigen	4/162	63/17840	0.00257381	0.0218707	0.0155257	Cd74/RT1-Da/RT1-A1/RT1-A2	4
BP	GO:1900024	regulation of substrate adhesion-dependent cell spreading	4/162	62/17840	0.00242733	0.0210625	0.014952	Postn/Pdpn/Nrp1/Abl1	4
BP	GO:0032757	positive regulation of interleukin-8 production	4/162	61/17840	0.00228669	0.0200544	0.0142363	Cd74/Adipoq/Serpine1/Hspa1a	4
BP	GO:0001755	neural crest cell migration	4/162	60/17840	0.00215176	0.0191787	0.0136147	Sema3c/Sema6a/Nrp1/Sema3d	4
BP	GO:0002448	mast cell mediated immunity	4/162	58/17840	0.00189858	0.0175418	0.0124527	Vamp8/Lyn/Foxf1/Nr4a3	4
BP	GO:0033003	regulation of mast cell activation	4/162	58/17840	0.00189858	0.0175418	0.0124527	Vamp8/Lyn/Foxf1/Nr4a3	4
BP	GO:0050873	brown fat cell differentiation	4/162	58/17840	0.00189858	0.0175418	0.0124527	Cebpb/Scd/Adipoq/Ucp1	4
BP	GO:0002279	mast cell activation involved in immune response	4/162	57/17840	0.00178008	0.0169237	0.0120139	Vamp8/Lyn/Foxf1/Nr4a3	4
BP	GO:0031113	regulation of microtubule polymerization	4/162	57/17840	0.00178008	0.0169237	0.0120139	Cdh5/Map1b/Abl1/Hspa1a	4
BP	GO:0043303	mast cell degranulation	4/162	56/17840	0.00166682	0.0161273	0.0114485	Vamp8/Lyn/Foxf1/Nr4a3	4
BP	GO:0001974	blood vessel remodeling	4/162	55/17840	0.00155865	0.0156469	0.0111075	Sema3c/Epas1/Vegfa/Erg	4
BP	GO:0061028	establishment of endothelial barrier	4/162	55/17840	0.00155865	0.0156469	0.0111075	Icam1/Vegfa/F11r/Cdh5	4
BP	GO:0001914	regulation of T cell mediated cytotoxicity	4/162	51/17840	0.0011746	0.0127079	0.00902112	RT1-Da/Ager/RT1-A1/RT1-A2	4
BP	GO:0045907	positive regulation of vasoconstriction	4/162	51/17840	0.0011746	0.0127079	0.00902112	Icam1/Gja5/Abl1/Adra1d	4
BP	GO:0030517	negative regulation of axon extension	4/162	50/17840	0.0010901	0.0120795	0.00857506	Sema3c/Sema6a/Nrp1/Sema3d	4
BP	GO:0003254	regulation of membrane depolarization	4/162	45/17840	0.000730489	0.00914506	0.00649193	Kdr/Nedd4l/Gja5/Scn2b	4
BP	GO:0045601	regulation of endothelial cell differentiation	4/162	41/17840	0.000510685	0.00703802	0.00499618	Vegfa/F11r/Cdh5/Notch4	4
BP	GO:0002691	regulation of cellular extravasation	4/162	40/17840	0.000464121	0.00650562	0.00461824	Ccl21/Icam1/Plvap/Ager	4
BP	GO:0010543	regulation of platelet activation	4/162	39/17840	0.000420663	0.00602521	0.00427721	Lyn/Pdpn/Serpine2/F11r	4
BP	GO:0090049	regulation of cell migration involved in sprouting angiogenesis	4/162	39/17840	0.000420663	0.00602521	0.00427721	Vegfa/Kdr/Nrp1/Abl1	4
BP	GO:0034110	regulation of homotypic cell-cell adhesion	4/162	35/17840	0.00027545	0.00445062	0.00315943	Lyn/Pdpn/Serpine2/F11r	4
BP	GO:0150117	positive regulation of cell-substrate junction organization	4/162	35/17840	0.00027545	0.00445062	0.00315943	Vegfa/Kdr/Nrp1/Abl1	4
BP	GO:0035767	endothelial cell chemotaxis	4/162	31/17840	0.000170269	0.00319132	0.00226547	Vegfa/Kdr/Nrp1/Hspb1	4
BP	GO:0097205	renal filtration	4/162	31/17840	0.000170269	0.00319132	0.00226547	Emp2/Adgrf5/Ednra/Gja5	4
BP	GO:0001945	lymph vessel development	4/162	30/17840	0.00014935	0.00291588	0.00206994	Pdpn/Vegfa/Kdr/Clec14a	4
BP	GO:0003094	glomerular filtration	4/162	30/17840	0.00014935	0.00291588	0.00206994	Emp2/Adgrf5/Ednra/Gja5	4
BP	GO:0051894	positive regulation of focal adhesion assembly	4/162	30/17840	0.00014935	0.00291588	0.00206994	Vegfa/Kdr/Nrp1/Abl1	4
BP	GO:0034104	negative regulation of tissue remodeling	4/162	28/17840	0.000113172	0.00242616	0.00172229	Cldn18/Vegfa/Ager/Tnfrsf11b	4
BP	GO:0048843	negative regulation of axon extension involved in axon guidance	4/162	28/17840	0.000113172	0.00242616	0.00172229	Sema3c/Sema6a/Nrp1/Sema3d	4
BP	GO:0090330	regulation of platelet aggregation	4/162	24/17840	6.04185e-05	0.00159462	0.001132	Lyn/Pdpn/Serpine2/F11r	4
BP	GO:0090050	positive regulation of cell migration involved in sprouting angiogenesis	4/162	21/17840	3.47606e-05	0.00117541	0.000834406	Vegfa/Kdr/Nrp1/Abl1	4
BP	GO:0060841	venous blood vessel development	4/162	18/17840	1.81541e-05	0.000779026	0.000553018	Sema3c/Vegfa/Foxf1/Notch4	4
BP	GO:0016569	covalent chromatin modification	3/162	492/17840	0.827966	0.842764	0.598265	Vegfa/Hopx/Myocd	3
BP	GO:0048285	organelle fission	3/162	488/17840	0.82376	0.83885	0.595486	Kdr/Cyp26b1/Hspa1a	3
BP	GO:0051301	cell division	3/162	484/17840	0.819468	0.834738	0.592567	Vegfa/Septin4/Tppp	3
BP	GO:0016570	histone modification	3/162	478/17840	0.812865	0.830207	0.589351	Vegfa/Hopx/Myocd	3
BP	GO:1901361	organic cyclic compound catabolic process	3/162	451/17840	0.780605	0.800871	0.568526	Vegfa/Spp1/Hspa1a	3
BP	GO:1904951	positive regulation of establishment of protein localization	3/162	366/17840	0.649203	0.683152	0.484959	Vamp8/Akap5/Bag3	3
BP	GO:0051222	positive regulation of protein transport	3/162	350/17840	0.619118	0.657187	0.466527	Vamp8/Akap5/Bag3	3
BP	GO:0046883	regulation of hormone secretion	3/162	319/17840	0.556096	0.600987	0.426631	Vamp8/Spp1/Adipoq	3
BP	GO:0050708	regulation of protein secretion	3/162	308/17840	0.53231	0.581024	0.41246	Vamp8/Cd200/Gja5	3
BP	GO:0006605	protein targeting	3/162	299/17840	0.512335	0.563534	0.400044	Bag3/LOC680121/Nacad	3
BP	GO:0001818	negative regulation of cytokine production	3/162	285/17840	0.480409	0.537429	0.381512	Cd200/Ager/Adipoq	3
BP	GO:0006650	glycerophospholipid metabolic process	3/162	284/17840	0.478091	0.535201	0.379931	Lpcat1/Abca3/Prdx6	3
BP	GO:0042113	B cell activation	3/162	278/17840	0.464088	0.524698	0.372475	Lyn/Cd74/Abl1	3
BP	GO:0046034	ATP metabolic process	3/162	274/17840	0.454664	0.517273	0.367204	Gpd1/Hspa1a/Atp1a2	3
BP	GO:0006836	neurotransmitter transport	3/162	261/17840	0.423594	0.492517	0.34963	Slc6a6/Atp1a2/Sv2c	3
BP	GO:0033157	regulation of intracellular protein transport	3/162	257/17840	0.413913	0.485043	0.344325	Akap5/Bag3/Adipoq	3
BP	GO:0031503	protein-containing complex localization	3/162	256/17840	0.411485	0.482543	0.34255	Akap5/Grip2/Gpc6	3
BP	GO:0090150	establishment of protein localization to membrane	3/162	251/17840	0.399301	0.473367	0.336036	Akap5/Grip2/Nacad	3
BP	GO:0031330	negative regulation of cellular catabolic process	3/162	250/17840	0.396856	0.471284	0.334557	Rasip1/Vegfa/Atp2b4	3
BP	GO:0071248	cellular response to metal ion	3/162	247/17840	0.389506	0.46515	0.330203	Mt2A/Junb/Serpine1	3
BP	GO:0007605	sensory perception of sound	3/162	240/17840	0.372277	0.452257	0.32105	Icam1/Clic5/Pkhd1l1	3
BP	GO:0045664	regulation of neuron differentiation	3/162	238/17840	0.367338	0.449242	0.31891	Map1b/Grip2/Hspa1a	3
BP	GO:0006839	mitochondrial transport	3/162	236/17840	0.362392	0.445019	0.315912	Bag3/Ucp1/Hspa1a	3
BP	GO:0046661	male sex differentiation	3/162	234/17840	0.357441	0.440589	0.312767	Icam1/Kdr/Greb1l	3
BP	GO:1901617	organic hydroxy compound biosynthetic process	3/162	230/17840	0.347525	0.433485	0.307725	Epas1/Hmgcs2/Pck1	3
BP	GO:0045732	positive regulation of protein catabolic process	3/162	224/17840	0.332627	0.420431	0.298457	Lpcat1/Nedd4l/Hspa1a	3
BP	GO:0050679	positive regulation of epithelial cell proliferation	3/162	221/17840	0.325174	0.414847	0.294493	Vegfa/Kdr/Nr4a3	3
BP	GO:0060538	skeletal muscle organ development	3/162	219/17840	0.320205	0.411872	0.292381	Cyp26b1/Myocd/Acta1	3
BP	GO:2000241	regulation of reproductive process	3/162	218/17840	0.317721	0.409941	0.291011	Arhgdib/Akap5/Vegfa	3
BP	GO:0030902	hindbrain development	3/162	216/17840	0.312754	0.405147	0.287607	Serpine2/Abl1/Atp1b2	3
BP	GO:0035265	organ growth	3/162	215/17840	0.310272	0.404167	0.286912	Ly6e/Kdr/Myocd	3
BP	GO:1905952	regulation of lipid localization	3/162	207/17840	0.290446	0.38679	0.274576	Abca3/Spp1/Adipoq	3
BP	GO:0002757	immune response-activating signal transduction	3/162	204/17840	0.283035	0.37985	0.26965	Lyn/Abl1/Nr4a3	3
BP	GO:0007519	skeletal muscle tissue development	3/162	204/17840	0.283035	0.37985	0.26965	Cyp26b1/Myocd/Acta1	3
BP	GO:0002429	immune response-activating cell surface receptor signaling pathway	3/162	203/17840	0.280568	0.377098	0.267696	Lyn/Abl1/Nr4a3	3
BP	GO:0060491	regulation of cell projection assembly	3/162	203/17840	0.280568	0.377098	0.267696	Ccl21/Icam1/Nrp1	3
BP	GO:0120032	regulation of plasma membrane bounded cell projection assembly	3/162	200/17840	0.273181	0.373227	0.264948	Ccl21/Icam1/Nrp1	3
BP	GO:0043112	receptor metabolic process	3/162	198/17840	0.268269	0.36956	0.262345	Akap5/Vegfa/Calcrl	3
BP	GO:0051099	positive regulation of binding	3/162	198/17840	0.268269	0.36956	0.262345	Spon1/Abl1/Myocd	3
BP	GO:0099111	microtubule-based transport	3/162	197/17840	0.265816	0.368366	0.261497	Map1b/LOC680121/Hspb1	3
BP	GO:0021915	neural tube development	3/162	196/17840	0.263367	0.36728	0.260727	Sema3c/Abl1/Enah	3
BP	GO:0007416	synapse assembly	3/162	195/17840	0.26092	0.364178	0.258524	Ntrk3/Map1b/Gpc6	3
BP	GO:0061351	neural precursor cell proliferation	3/162	193/17840	0.256037	0.360275	0.255753	Lyn/Vegfa/Tacc2	3
BP	GO:1903305	regulation of regulated secretory pathway	3/162	193/17840	0.256037	0.360275	0.255753	Vamp8/Lyn/Foxf1	3
BP	GO:0010952	positive regulation of peptidase activity	3/162	191/17840	0.251166	0.356943	0.253389	Lyn/Pcolce/Ager	3
BP	GO:0031644	regulation of nervous system process	3/162	191/17840	0.251166	0.356943	0.253389	Tppp/Grip2/Igsf9b	3
BP	GO:0008654	phospholipid biosynthetic process	3/162	187/17840	0.24147	0.347735	0.246852	Lpcat1/Adgrf5/Hmgcs2	3
BP	GO:0030534	adult behavior	3/162	187/17840	0.24147	0.347735	0.246852	Tmod1/Nr4a3/Atp1a2	3
BP	GO:0030705	cytoskeleton-dependent intracellular transport	3/162	187/17840	0.24147	0.347735	0.246852	Map1b/LOC680121/Hspb1	3
BP	GO:0007051	spindle organization	3/162	184/17840	0.23424	0.342688	0.243269	Tppp/Hspa1a/Tacc2	3
BP	GO:0035148	tube formation	3/162	182/17840	0.229442	0.339608	0.241082	Vegfa/Abl1/Enah	3
BP	GO:0042129	regulation of T cell proliferation	3/162	182/17840	0.229442	0.339608	0.241082	Vcam1/Ager/Cebpb	3
BP	GO:0051260	protein homooligomerization	3/162	180/17840	0.224664	0.335224	0.23797	Aldh1a3/Aqp5/Abca3	3
BP	GO:0007254	JNK cascade	3/162	178/17840	0.219906	0.330976	0.234955	Ccl21/Ager/Dnaja1	3
BP	GO:0051896	regulation of protein kinase B signaling	3/162	178/17840	0.219906	0.330976	0.234955	Ccl21/Vegfa/Ntrk3	3
BP	GO:0032368	regulation of lipid transport	3/162	176/17840	0.21517	0.328565	0.233243	Abca3/Spp1/Adipoq	3
BP	GO:0071229	cellular response to acid chemical	3/162	176/17840	0.21517	0.328565	0.233243	Vegfa/Cebpb/Hmgcs2	3
BP	GO:0097696	receptor signaling pathway via STAT	3/162	175/17840	0.21281	0.326176	0.231547	Lyn/Ager/Crlf1	3
BP	GO:0071706	tumor necrosis factor superfamily cytokine production	3/162	173/17840	0.208108	0.324134	0.230098	Ager/Adipoq/Hspb1	3
BP	GO:1903555	regulation of tumor necrosis factor superfamily cytokine production	3/162	173/17840	0.208108	0.324134	0.230098	Ager/Adipoq/Hspb1	3
BP	GO:0010675	regulation of cellular carbohydrate metabolic process	3/162	172/17840	0.205766	0.32145	0.228193	Pdk4/Adipoq/Dgat2	3
BP	GO:0098739	import across plasma membrane	3/162	172/17840	0.205766	0.32145	0.228193	Slc6a6/Atp1b2/Atp1a2	3
BP	GO:0007259	receptor signaling pathway via JAK-STAT	3/162	171/17840	0.20343	0.319151	0.22656	Lyn/Ager/Crlf1	3
BP	GO:0032640	tumor necrosis factor production	3/162	171/17840	0.20343	0.319151	0.22656	Ager/Adipoq/Hspb1	3
BP	GO:0032680	regulation of tumor necrosis factor production	3/162	171/17840	0.20343	0.319151	0.22656	Ager/Adipoq/Hspb1	3
BP	GO:0015698	inorganic anion transport	3/162	168/17840	0.196461	0.312521	0.221854	Clic5/Slc34a2/Cebpb	3
BP	GO:0072175	epithelial tube formation	3/162	166/17840	0.191849	0.309677	0.219835	Vegfa/Abl1/Enah	3
BP	GO:0022612	gland morphogenesis	3/162	164/17840	0.187265	0.306426	0.217527	Sema3c/Nrp1/Cebpb	3
BP	GO:0031100	animal organ regeneration	3/162	161/17840	0.180445	0.299714	0.212762	Cebpb/Nr4a3/Angpt2	3
BP	GO:0008643	carbohydrate transport	3/162	160/17840	0.178187	0.298039	0.211573	Ednra/Nr4a3/Adipoq	3
BP	GO:0010970	transport along microtubule	3/162	160/17840	0.178187	0.298039	0.211573	Map1b/LOC680121/Hspb1	3
BP	GO:0045333	cellular respiration	3/162	160/17840	0.178187	0.298039	0.211573	Nr4a3/Gpd1/ND1	3
BP	GO:0002244	hematopoietic progenitor cell differentiation	3/162	157/17840	0.171462	0.29294	0.207953	Vegfa/Kdr/Cebpd	3
BP	GO:0002705	positive regulation of leukocyte mediated immunity	3/162	157/17840	0.171462	0.29294	0.207953	RT1-Da/RT1-A1/RT1-A2	3
BP	GO:0001935	endothelial cell proliferation	3/162	158/17840	0.173696	0.29294	0.207953	Vegfa/Kdr/Ager	3
BP	GO:2001235	positive regulation of apoptotic signaling pathway	3/162	156/17840	0.169237	0.291696	0.207071	Septin4/Bmpr1b/Tnfrsf12a	3
BP	GO:0007569	cell aging	3/162	153/17840	0.162615	0.285686	0.202804	Icam1/Abl1/Serpine1	3
BP	GO:0035637	multicellular organismal signaling	3/162	153/17840	0.162615	0.285686	0.202804	Ntrk3/Gja5/Scn2b	3
BP	GO:0006633	fatty acid biosynthetic process	3/162	150/17840	0.156073	0.280752	0.199301	Cd74/Scd/Pdk4	3
BP	GO:0008037	cell recognition	3/162	150/17840	0.156073	0.280752	0.199301	Ccl21/Sftpa1/Nrp1	3
BP	GO:0051092	positive regulation of NF-kappaB transcription factor activity	3/162	150/17840	0.156073	0.280752	0.199301	Icam1/Ager/Hspa1a	3
BP	GO:0051147	regulation of muscle cell differentiation	3/162	148/17840	0.15176	0.27486	0.195119	Hopx/Cyp26b1/Myocd	3
BP	GO:0007589	body fluid secretion	3/162	147/17840	0.149618	0.274817	0.195088	Vamp8/Aqp5/Vegfa	3
BP	GO:0031333	negative regulation of protein-containing complex assembly	3/162	146/17840	0.147486	0.272691	0.193579	Cdh5/Tmod1/Fhod3	3
BP	GO:0032946	positive regulation of mononuclear cell proliferation	3/162	146/17840	0.147486	0.272691	0.193579	Vcam1/Cd74/Ager	3
BP	GO:0033135	regulation of peptidyl-serine phosphorylation	3/162	146/17840	0.147486	0.272691	0.193579	Vegfa/Ntrk3/Atp2b4	3
BP	GO:0007156	homophilic cell adhesion via plasma membrane adhesion molecules	3/162	145/17840	0.145364	0.269375	0.191225	Cdh5/Igsf9b/Pcdh7	3
BP	GO:0051224	negative regulation of protein transport	3/162	145/17840	0.145364	0.269375	0.191225	Cd200/Bag3/Adipoq	3
BP	GO:0007189	adenylate cyclase-activating G protein-coupled receptor signaling pathway	3/162	143/17840	0.141151	0.267673	0.190017	Calcrl/Atp2b4/Adra1d	3
BP	GO:0050671	positive regulation of lymphocyte proliferation	3/162	144/17840	0.143252	0.267673	0.190017	Vcam1/Cd74/Ager	3
BP	GO:0016125	sterol metabolic process	3/162	141/17840	0.136981	0.261371	0.185543	Hmgcs2/Cyp26b1/Dgat2	3
BP	GO:0001936	regulation of endothelial cell proliferation	3/162	140/17840	0.134912	0.259876	0.184482	Vegfa/Kdr/Ager	3
BP	GO:0007586	digestion	3/162	138/17840	0.130807	0.256761	0.182271	Vamp8/Aqp5/F11r	3
BP	GO:0031623	receptor internalization	3/162	138/17840	0.130807	0.256761	0.182271	Akap5/Vegfa/Calcrl	3
BP	GO:0042471	ear morphogenesis	3/162	138/17840	0.130807	0.256761	0.182271	Aldh1a3/Clic5/Nr4a3	3
BP	GO:0043627	response to estrogen	3/162	138/17840	0.130807	0.256761	0.182271	Slc34a2/Tnfrsf11b/Serpine1	3
BP	GO:1903409	reactive oxygen species biosynthetic process	3/162	137/17840	0.128772	0.253982	0.180298	Icam1/Atp2b4/Ucp1	3
BP	GO:0002708	positive regulation of lymphocyte mediated immunity	3/162	136/17840	0.126748	0.252628	0.179336	RT1-Da/RT1-A1/RT1-A2	3
BP	GO:0002821	positive regulation of adaptive immune response	3/162	134/17840	0.122736	0.251138	0.178279	RT1-Da/RT1-A1/RT1-A2	3
BP	GO:0010906	regulation of glucose metabolic process	3/162	134/17840	0.122736	0.251138	0.178279	Pdk4/Adipoq/Dgat2	3
BP	GO:0034219	carbohydrate transmembrane transport	3/162	134/17840	0.122736	0.251138	0.178279	Ednra/Nr4a3/Adipoq	3
BP	GO:1903959	regulation of anion transmembrane transport	3/162	134/17840	0.122736	0.251138	0.178279	Ednra/Nr4a3/Adipoq	3
BP	GO:0046328	regulation of JNK cascade	3/162	133/17840	0.120748	0.247996	0.176049	Ccl21/Ager/Dnaja1	3
BP	GO:0006690	icosanoid metabolic process	3/162	131/17840	0.116808	0.247565	0.175743	Pdpn/Cyp2b1/Cd74	3
BP	GO:0015749	monosaccharide transmembrane transport	3/162	131/17840	0.116808	0.247565	0.175743	Ednra/Nr4a3/Adipoq	3
BP	GO:0002824	positive regulation of adaptive immune response based on somatic recombination of immune receptors built from immunoglobulin superfamily domains	3/162	130/17840	0.114857	0.244961	0.173894	RT1-Da/RT1-A1/RT1-A2	3
BP	GO:1905954	positive regulation of lipid localization	3/162	130/17840	0.114857	0.244961	0.173894	Abca3/Spp1/Adipoq	3
BP	GO:0003279	cardiac septum development	3/162	129/17840	0.112918	0.241757	0.17162	Sema3c/Nrp1/Gja5	3
BP	GO:0008645	hexose transmembrane transport	3/162	129/17840	0.112918	0.241757	0.17162	Ednra/Nr4a3/Adipoq	3
BP	GO:0050868	negative regulation of T cell activation	3/162	129/17840	0.112918	0.241757	0.17162	Cd74/Cebpb/Hspb1	3
BP	GO:0061041	regulation of wound healing	3/162	129/17840	0.112918	0.241757	0.17162	Serpine2/Tnfrsf12a/Serpine1	3
BP	GO:0014902	myotube differentiation	3/162	127/17840	0.109079	0.240388	0.170647	Cyp26b1/Myocd/Acta1	3
BP	GO:0071346	cellular response to interferon-gamma	3/162	127/17840	0.109079	0.240388	0.170647	Vamp8/Ccl21/Icam1	3
BP	GO:0071774	response to fibroblast growth factor	3/162	127/17840	0.109079	0.240388	0.170647	Postn/Vegfa/Serpine1	3
BP	GO:0098754	detoxification	3/162	128/17840	0.110992	0.240388	0.170647	Hbb/Mt2A/Prdx6	3
BP	GO:1904659	glucose transmembrane transport	3/162	128/17840	0.110992	0.240388	0.170647	Ednra/Nr4a3/Adipoq	3
BP	GO:0014013	regulation of gliogenesis	3/162	126/17840	0.10718	0.238015	0.168963	Lyn/Serpine2/Ntrk3	3
BP	GO:0070585	protein localization to mitochondrion	3/162	126/17840	0.10718	0.238015	0.168963	Bag3/Dnaja1/Hsph1	3
BP	GO:0007498	mesoderm development	3/162	125/17840	0.105293	0.23558	0.167235	Vegfa/Foxf1/Nr4a3	3
BP	GO:0051261	protein depolymerization	3/162	125/17840	0.105293	0.23558	0.167235	Map1b/Tmod1/LOC680121	3
BP	GO:0006970	response to osmotic stress	3/162	122/17840	0.0997138	0.232533	0.165071	Aqp5/Fmo1/Nedd4l	3
BP	GO:0010508	positive regulation of autophagy	3/162	122/17840	0.0997138	0.232533	0.165071	Kdr/Ager/Bag3	3
BP	GO:0072009	nephron epithelium development	3/162	123/17840	0.10156	0.232533	0.165071	Vegfa/Adipoq/Greb1l	3
BP	GO:0032414	positive regulation of ion transmembrane transporter activity	3/162	124/17840	0.10342	0.232533	0.165071	Ager/Nedd4l/Atp1b2	3
BP	GO:0021766	hippocampus development	3/162	121/17840	0.0978815	0.22965	0.163025	Akap5/Nr4a3/Atp2b4	3
BP	GO:0032874	positive regulation of stress-activated MAPK cascade	3/162	121/17840	0.0978815	0.22965	0.163025	Ccl21/Vegfa/Ager	3
BP	GO:0072655	establishment of protein localization to mitochondrion	3/162	121/17840	0.0978815	0.22965	0.163025	Bag3/Dnaja1/Hsph1	3
BP	GO:0072329	monocarboxylic acid catabolic process	3/162	120/17840	0.0960632	0.226845	0.161034	Pck1/Cyp26b1/Adipoq	3
BP	GO:0098732	macromolecule deacylation	3/162	120/17840	0.0960632	0.226845	0.161034	Vegfa/Hopx/Tppp	3
BP	GO:0042472	inner ear morphogenesis	3/162	118/17840	0.0924691	0.226002	0.160435	Aldh1a3/Clic5/Nr4a3	3
BP	GO:0044344	cellular response to fibroblast growth factor stimulus	3/162	119/17840	0.094259	0.226002	0.160435	Postn/Vegfa/Serpine1	3
BP	GO:0022600	digestive system process	3/162	117/17840	0.0906936	0.225531	0.160101	Vamp8/Aqp5/F11r	3
BP	GO:0090100	positive regulation of transmembrane receptor protein serine/threonine kinase signaling pathway	3/162	117/17840	0.0906936	0.225531	0.160101	Kdr/Cdh5/Myocd	3
BP	GO:0035601	protein deacylation	3/162	116/17840	0.0889326	0.222152	0.157702	Vegfa/Hopx/Tppp	3
BP	GO:1905477	positive regulation of protein localization to membrane	3/162	116/17840	0.0889326	0.222152	0.157702	Akap5/Grip2/Atp2b4	3
BP	GO:0001776	leukocyte homeostasis	3/162	113/17840	0.0837385	0.219185	0.155596	Lyn/Cd74/Abl1	3
BP	GO:0045621	positive regulation of lymphocyte differentiation	3/162	113/17840	0.0837385	0.219185	0.155596	Cd74/RT1-Da/Pck1	3
BP	GO:0035967	cellular response to topologically incorrect protein	3/162	114/17840	0.0854549	0.219185	0.155596	Bag3/LOC680121/Hspa1a	3
BP	GO:0038127	ERBB signaling pathway	3/162	114/17840	0.0854549	0.219185	0.155596	Gprc5a/Pigr/Abl1	3
BP	GO:1903426	regulation of reactive oxygen species biosynthetic process	3/162	114/17840	0.0854549	0.219185	0.155596	Icam1/Atp2b4/Ucp1	3
BP	GO:0001823	mesonephros development	3/162	115/17840	0.0871864	0.219185	0.155596	Vegfa/Crlf1/Greb1l	3
BP	GO:1903076	regulation of protein localization to plasma membrane	3/162	115/17840	0.0871864	0.219185	0.155596	Vamp8/Akap5/Atp2b4	3
BP	GO:0044106	cellular amine metabolic process	3/162	112/17840	0.0820372	0.218588	0.155172	Epas1/Ly6e/Atp2b4	3
BP	GO:0072163	mesonephric epithelium development	3/162	111/17840	0.0803511	0.215849	0.153228	Vegfa/Crlf1/Greb1l	3
BP	GO:0072164	mesonephric tubule development	3/162	111/17840	0.0803511	0.215849	0.153228	Vegfa/Crlf1/Greb1l	3
BP	GO:0001657	ureteric bud development	3/162	110/17840	0.0786804	0.212405	0.150783	Vegfa/Crlf1/Greb1l	3
BP	GO:0030316	osteoclast differentiation	3/162	110/17840	0.0786804	0.212405	0.150783	Cldn18/Junb/Cebpb	3
BP	GO:0032963	collagen metabolic process	3/162	110/17840	0.0786804	0.212405	0.150783	Ager/Mmp16/Serpine1	3
BP	GO:0033138	positive regulation of peptidyl-serine phosphorylation	3/162	110/17840	0.0786804	0.212405	0.150783	Vegfa/Ntrk3/Atp2b4	3
BP	GO:0033555	multicellular organismal response to stress	3/162	109/17840	0.0770253	0.210536	0.149456	Gja4/Hmgcs2/Atp1a2	3
BP	GO:0043502	regulation of muscle adaptation	3/162	109/17840	0.0770253	0.210536	0.149456	Lmcd1/Nr4a3/Atp2b4	3
BP	GO:0071868	cellular response to monoamine stimulus	3/162	109/17840	0.0770253	0.210536	0.149456	Nr4a3/Adipoq/Atp2b4	3
BP	GO:0071870	cellular response to catecholamine stimulus	3/162	109/17840	0.0770253	0.210536	0.149456	Nr4a3/Adipoq/Atp2b4	3
BP	GO:0032370	positive regulation of lipid transport	3/162	108/17840	0.0753858	0.207648	0.147406	Abca3/Spp1/Adipoq	3
BP	GO:0033865	nucleoside bisphosphate metabolic process	3/162	108/17840	0.0753858	0.207648	0.147406	Hmgcs2/Pdk4/Dgat2	3
BP	GO:0033875	ribonucleoside bisphosphate metabolic process	3/162	108/17840	0.0753858	0.207648	0.147406	Hmgcs2/Pdk4/Dgat2	3
BP	GO:0034032	purine nucleoside bisphosphate metabolic process	3/162	108/17840	0.0753858	0.207648	0.147406	Hmgcs2/Pdk4/Dgat2	3
BP	GO:0030004	cellular monovalent inorganic cation homeostasis	3/162	107/17840	0.0737622	0.205382	0.145797	Spp1/Atp1b2/Atp1a2	3
BP	GO:0006476	protein deacetylation	3/162	105/17840	0.0705628	0.198564	0.140958	Vegfa/Hopx/Tppp	3
BP	GO:0035282	segmentation	3/162	105/17840	0.0705628	0.198564	0.140958	Sema3c/Foxf1/Nrp1	3
BP	GO:0007173	epidermal growth factor receptor signaling pathway	3/162	104/17840	0.0689873	0.195912	0.139075	Gprc5a/Pigr/Abl1	3
BP	GO:0035418	protein localization to synapse	3/162	104/17840	0.0689873	0.195912	0.139075	Grip2/Hspb1/Gpc6	3
BP	GO:0090288	negative regulation of cellular response to growth factor stimulus	3/162	104/17840	0.0689873	0.195912	0.139075	Sema6a/Abl1/Atp2b4	3
BP	GO:0002065	columnar/cuboidal epithelial cell differentiation	3/162	103/17840	0.0674281	0.193917	0.137658	Cebpb/Abl1/Serpine1	3
BP	GO:0062014	negative regulation of small molecule metabolic process	3/162	103/17840	0.0674281	0.193917	0.137658	Adipoq/Atp2b4/Dgat2	3
BP	GO:0051153	regulation of striated muscle cell differentiation	3/162	102/17840	0.0658854	0.190568	0.135281	Hopx/Cyp26b1/Myocd	3
BP	GO:0030510	regulation of BMP signaling pathway	3/162	101/17840	0.0643593	0.187643	0.133205	Kdr/Cdh5/Abl1	3
BP	GO:0110149	regulation of biomineralization	3/162	101/17840	0.0643593	0.187643	0.133205	Cebpb/Bmpr1b/Omd	3
BP	GO:0042100	B cell proliferation	3/162	100/17840	0.0628498	0.184319	0.130845	Lyn/Cd74/Abl1	3
BP	GO:0042116	macrophage activation	3/162	100/17840	0.0628498	0.184319	0.130845	Cd200/Ager/Adgrf5	3
BP	GO:0070167	regulation of biomineral tissue development	3/162	99/17840	0.0613572	0.180495	0.12813	Cebpb/Bmpr1b/Omd	3
BP	GO:0051668	localization within membrane	3/162	98/17840	0.0598815	0.176788	0.125499	Akap5/Pigr/Grip2	3
BP	GO:0099072	regulation of postsynaptic membrane neurotransmitter receptor levels	3/162	98/17840	0.0598815	0.176788	0.125499	Akap5/Grip2/Gpc6	3
BP	GO:0045582	positive regulation of T cell differentiation	3/162	97/17840	0.0584228	0.172948	0.122773	Cd74/RT1-Da/Pck1	3
BP	GO:0042246	tissue regeneration	3/162	96/17840	0.0569813	0.169908	0.120615	Postn/Hopx/Serpine1	3
BP	GO:0048814	regulation of dendrite morphogenesis	3/162	95/17840	0.0555571	0.166266	0.118029	Akap5/Marcks/Nedd4l	3
BP	GO:1903321	negative regulation of protein modification by small protein conjugation or removal	3/162	95/17840	0.0555571	0.166266	0.118029	Abl1/Dnaja1/Hspa1a	3
BP	GO:0010827	regulation of glucose transmembrane transport	3/162	92/17840	0.051389	0.15607	0.110792	Ednra/Nr4a3/Adipoq	3
BP	GO:0034620	cellular response to unfolded protein	3/162	92/17840	0.051389	0.15607	0.110792	Bag3/LOC680121/Hspa1a	3
BP	GO:0045638	negative regulation of myeloid cell differentiation	3/162	92/17840	0.051389	0.15607	0.110792	Lyn/Cldn18/Adipoq	3
BP	GO:1901379	regulation of potassium ion transmembrane transport	3/162	92/17840	0.051389	0.15607	0.110792	Ager/Nedd4l/Atp1b2	3
BP	GO:0021675	nerve development	3/162	91/17840	0.0500349	0.153378	0.108881	Vcam1/Serpine2/Nrp1	3
BP	GO:1903035	negative regulation of response to wounding	3/162	91/17840	0.0500349	0.153378	0.108881	Serpine2/Spp1/Serpine1	3
BP	GO:0031343	positive regulation of cell killing	3/162	90/17840	0.0486986	0.149963	0.106456	RT1-Da/RT1-A1/RT1-A2	3
BP	GO:0022406	membrane docking	3/162	89/17840	0.0473802	0.147305	0.10457	Vcam1/Vamp8/Icam1	3
BP	GO:0006637	acyl-CoA metabolic process	3/162	88/17840	0.0460798	0.144633	0.102673	Hmgcs2/Pdk4/Dgat2	3
BP	GO:0035383	thioester metabolic process	3/162	88/17840	0.0460798	0.144633	0.102673	Hmgcs2/Pdk4/Dgat2	3
BP	GO:0051279	regulation of release of sequestered calcium ion into cytosol	3/162	87/17840	0.0447974	0.14142	0.100392	Lyn/Ednra/Abl1	3
BP	GO:0060411	cardiac septum morphogenesis	3/162	86/17840	0.0435332	0.139306	0.0988913	Sema3c/Nrp1/Gja5	3
BP	GO:0031397	negative regulation of protein ubiquitination	3/162	84/17840	0.0410595	0.132816	0.0942839	Abl1/Dnaja1/Hspa1a	3
BP	GO:0032272	negative regulation of protein polymerization	3/162	80/17840	0.0363337	0.12131	0.0861161	Cdh5/Tmod1/Fhod3	3
BP	GO:0050766	positive regulation of phagocytosis	3/162	80/17840	0.0363337	0.12131	0.0861161	Sftpa1/C4a/Ager	3
BP	GO:0014068	positive regulation of phosphatidylinositol 3-kinase signaling	3/162	79/17840	0.0351987	0.119639	0.0849301	Vegfa/Kdr/Ntrk3	3
BP	GO:0043407	negative regulation of MAP kinase activity	3/162	79/17840	0.0351987	0.119639	0.0849301	Lyn/Dnaja1/Adipoq	3
BP	GO:0001912	positive regulation of leukocyte mediated cytotoxicity	3/162	78/17840	0.0340826	0.116207	0.0824933	RT1-Da/RT1-A1/RT1-A2	3
BP	GO:0043462	regulation of ATPase activity	3/162	78/17840	0.0340826	0.116207	0.0824933	Dnajb4/Dnaja1/Atp1b2	3
BP	GO:0002260	lymphocyte homeostasis	3/162	77/17840	0.0329852	0.113289	0.0804224	Lyn/Cd74/Abl1	3
BP	GO:0014743	regulation of muscle hypertrophy	3/162	76/17840	0.0319066	0.110999	0.0787964	Lmcd1/Nr4a3/Atp2b4	3
BP	GO:0035094	response to nicotine	3/162	76/17840	0.0319066	0.110999	0.0787964	Vcam1/Serpine1/Atp1a2	3
BP	GO:0051145	smooth muscle cell differentiation	3/162	76/17840	0.0319066	0.110999	0.0787964	Vegfa/Foxf1/Myocd	3
BP	GO:0010633	negative regulation of epithelial cell migration	3/162	75/17840	0.030847	0.10856	0.0770652	Ager/Atp2b4/Angpt2	3
BP	GO:1903510	mucopolysaccharide metabolic process	3/162	75/17840	0.030847	0.10856	0.0770652	Vegfa/Kdr/Spock2	3
BP	GO:0003208	cardiac ventricle morphogenesis	3/162	74/17840	0.0298063	0.106816	0.0758269	Sema3c/Ly6e/Foxf1	3
BP	GO:0042982	amyloid precursor protein metabolic process	3/162	74/17840	0.0298063	0.106816	0.0758269	Lyn/Ager/Spon1	3
BP	GO:0051385	response to mineralocorticoid	3/162	74/17840	0.0298063	0.106816	0.0758269	Junb/Ntrk3/Serpine1	3
BP	GO:0010611	regulation of cardiac muscle hypertrophy	3/162	73/17840	0.0287845	0.103865	0.0737322	Lmcd1/Nr4a3/Atp2b4	3
BP	GO:0043113	receptor clustering	3/162	73/17840	0.0287845	0.103865	0.0737322	Akap5/Pigr/Grip2	3
BP	GO:0090559	regulation of membrane permeability	3/162	73/17840	0.0287845	0.103865	0.0737322	Rasip1/F11r/Hspa1a	3
BP	GO:0006940	regulation of smooth muscle contraction	3/162	72/17840	0.0277818	0.101929	0.0723577	Calcrl/Myocd/Atp1a2	3
BP	GO:0031103	axon regeneration	3/162	72/17840	0.0277818	0.101929	0.0723577	Spp1/Ntrk3/Map1b	3
BP	GO:0032835	glomerulus development	3/162	72/17840	0.0277818	0.101929	0.0723577	Col4a4/Adipoq/Angpt2	3
BP	GO:0051149	positive regulation of muscle cell differentiation	3/162	72/17840	0.0277818	0.101929	0.0723577	Hopx/Cyp26b1/Myocd	3
BP	GO:0002886	regulation of myeloid leukocyte mediated immunity	3/162	70/17840	0.0258336	0.0969499	0.0688233	Vamp8/Lyn/Foxf1	3
BP	GO:0010524	positive regulation of calcium ion transport into cytosol	3/162	69/17840	0.0248881	0.0938311	0.0666093	Akap5/Ednra/Abl1	3
BP	GO:0017144	drug metabolic process	3/162	69/17840	0.0248881	0.0938311	0.0666093	Cyp2b1/Fmo1/Aox3	3
BP	GO:0032233	positive regulation of actin filament bundle assembly	3/162	69/17840	0.0248881	0.0938311	0.0666093	Nrp1/Abl1/Synpo2	3
BP	GO:0014911	positive regulation of smooth muscle cell migration	3/162	68/17840	0.0239618	0.0911771	0.0647252	Postn/Ager/Nr4a3	3
BP	GO:0071677	positive regulation of mononuclear cell migration	3/162	68/17840	0.0239618	0.0911771	0.0647252	Ccl21/Ager/Serpine1	3
BP	GO:0002711	positive regulation of T cell mediated immunity	3/162	67/17840	0.0230545	0.0885869	0.0628865	RT1-Da/RT1-A1/RT1-A2	3
BP	GO:0070849	response to epidermal growth factor	3/162	67/17840	0.0230545	0.0885869	0.0628865	Sftpb/Sftpa1/Serpine1	3
BP	GO:0034605	cellular response to heat	3/162	66/17840	0.0221665	0.0865547	0.0614439	Lyn/Bag3/Hspa1a	3
BP	GO:0032387	negative regulation of intracellular transport	3/162	65/17840	0.0212975	0.0841257	0.0597196	Bag3/Map1b/Adipoq	3
BP	GO:1901016	regulation of potassium ion transmembrane transporter activity	3/162	65/17840	0.0212975	0.0841257	0.0597196	Ager/Nedd4l/Atp1b2	3
BP	GO:0010812	negative regulation of cell-substrate adhesion	3/162	62/17840	0.0188054	0.0780782	0.0554265	Postn/Serpine1/Angpt2	3
BP	GO:0055078	sodium ion homeostasis	3/162	62/17840	0.0188054	0.0780782	0.0554265	Spp1/Atp1b2/Atp1a2	3
BP	GO:1990874	vascular associated smooth muscle cell proliferation	3/162	62/17840	0.0188054	0.0780782	0.0554265	Nr4a3/Myocd/Adipoq	3
BP	GO:0048260	positive regulation of receptor-mediated endocytosis	3/162	61/17840	0.0180129	0.0759414	0.0539096	Ccl21/Vegfa/Serpine1	3
BP	GO:0086001	cardiac muscle cell action potential	3/162	61/17840	0.0180129	0.0759414	0.0539096	Nedd4l/Gja5/Scn2b	3
BP	GO:1904705	regulation of vascular associated smooth muscle cell proliferation	3/162	61/17840	0.0180129	0.0759414	0.0539096	Nr4a3/Myocd/Adipoq	3
BP	GO:0060976	coronary vasculature development	3/162	60/17840	0.0172395	0.0739158	0.0524717	Vegfa/Nrp1/Myocd	3
BP	GO:0042987	amyloid precursor protein catabolic process	3/162	59/17840	0.0164851	0.0718077	0.0509751	Lyn/Ager/Spon1	3
BP	GO:0048016	inositol phosphate-mediated signaling	3/162	59/17840	0.0164851	0.0718077	0.0509751	Akap5/Lmcd1/Atp2b4	3
BP	GO:0010463	mesenchymal cell proliferation	3/162	57/17840	0.0150333	0.0673623	0.0478194	Vegfa/Kdr/Foxf1	3
BP	GO:0048483	autonomic nervous system development	3/162	57/17840	0.0150333	0.0673623	0.0478194	Vcam1/Nrp1/Ednra	3
BP	GO:0002548	monocyte chemotaxis	3/162	56/17840	0.0143357	0.0650363	0.0461683	Lyn/Ccl21/Serpine1	3
BP	GO:0010596	negative regulation of endothelial cell migration	3/162	56/17840	0.0143357	0.0650363	0.0461683	Ager/Atp2b4/Angpt2	3
BP	GO:0043300	regulation of leukocyte degranulation	3/162	56/17840	0.0143357	0.0650363	0.0461683	Vamp8/Lyn/Foxf1	3
BP	GO:0045777	positive regulation of blood pressure	3/162	56/17840	0.0143357	0.0650363	0.0461683	F11r/Grip2/Adra1d	3
BP	GO:0051155	positive regulation of striated muscle cell differentiation	3/162	56/17840	0.0143357	0.0650363	0.0461683	Hopx/Cyp26b1/Myocd	3
BP	GO:0071622	regulation of granulocyte chemotaxis	3/162	56/17840	0.0143357	0.0650363	0.0461683	Ccl21/Cd74/Ednra	3
BP	GO:0032781	positive regulation of ATPase activity	3/162	55/17840	0.0136571	0.0634492	0.0450416	Dnajb4/Dnaja1/Atp1b2	3
BP	GO:1900271	regulation of long-term synaptic potentiation	3/162	55/17840	0.0136571	0.0634492	0.0450416	Akap5/Ager/Abl1	3
BP	GO:1903202	negative regulation of oxidative stress-induced cell death	3/162	55/17840	0.0136571	0.0634492	0.0450416	Nr4a3/Hsph1/Hspb1	3
BP	GO:1904645	response to amyloid-beta	3/162	55/17840	0.0136571	0.0634492	0.0450416	Vcam1/Icam1/Ager	3
BP	GO:2000649	regulation of sodium ion transmembrane transporter activity	3/162	55/17840	0.0136571	0.0634492	0.0450416	Nedd4l/Scn2b/Atp1a2	3
BP	GO:0072132	mesenchyme morphogenesis	3/162	54/17840	0.0129971	0.0610754	0.0433565	Foxf1/Actc1/Acta1	3
BP	GO:2000272	negative regulation of signaling receptor activity	3/162	54/17840	0.0129971	0.0610754	0.0433565	Gprc5a/Ly6e/Ager	3
BP	GO:0038066	p38MAPK cascade	3/162	51/17840	0.0111293	0.0545654	0.0387351	Vegfa/Ager/Hsph1	3
BP	GO:0097720	calcineurin-mediated signaling	3/162	51/17840	0.0111293	0.0545654	0.0387351	Akap5/Lmcd1/Atp2b4	3
BP	GO:0002762	negative regulation of myeloid leukocyte differentiation	3/162	50/17840	0.0105438	0.0523201	0.0371412	Lyn/Cldn18/Adipoq	3
BP	GO:0050919	negative chemotaxis	3/162	50/17840	0.0105438	0.0523201	0.0371412	Sema3c/Sema6a/Sema3d	3
BP	GO:0070839	metal ion export	3/162	50/17840	0.0105438	0.0523201	0.0371412	Atp1b2/Atp2b4/Atp1a2	3
BP	GO:1903747	regulation of establishment of protein localization to mitochondrion	3/162	50/17840	0.0105438	0.0523201	0.0371412	Bag3/Dnaja1/Hsph1	3
BP	GO:0010718	positive regulation of epithelial to mesenchymal transition	3/162	49/17840	0.00997655	0.0508122	0.0360708	Pdpn/Ager/Myocd	3
BP	GO:0033628	regulation of cell adhesion mediated by integrin	3/162	49/17840	0.00997655	0.0508122	0.0360708	Lyn/Ccl21/Serpine1	3
BP	GO:0061756	leukocyte adhesion to vascular endothelial cell	3/162	49/17840	0.00997655	0.0508122	0.0360708	Vcam1/Ccl21/Icam1	3
BP	GO:1902041	regulation of extrinsic apoptotic signaling pathway via death domain receptors	3/162	49/17840	0.00997655	0.0508122	0.0360708	Icam1/Bmpr1b/Serpine1	3
BP	GO:1902622	regulation of neutrophil migration	3/162	49/17840	0.00997655	0.0508122	0.0360708	Ccl21/Cd74/Ednra	3
BP	GO:0033173	calcineurin-NFAT signaling cascade	3/162	47/17840	0.00889673	0.0466154	0.0330916	Akap5/Lmcd1/Atp2b4	3
BP	GO:0045923	positive regulation of fatty acid metabolic process	3/162	47/17840	0.00889673	0.0466154	0.0330916	Cd74/Nr4a3/Adipoq	3
BP	GO:0046460	neutral lipid biosynthetic process	3/162	47/17840	0.00889673	0.0466154	0.0330916	Pck1/Thrsp/Dgat2	3
BP	GO:0046463	acylglycerol biosynthetic process	3/162	47/17840	0.00889673	0.0466154	0.0330916	Pck1/Thrsp/Dgat2	3
BP	GO:0097028	dendritic cell differentiation	3/162	47/17840	0.00889673	0.0466154	0.0330916	Lyn/Ager/Cebpb	3
BP	GO:1903115	regulation of actin filament-based movement	3/162	47/17840	0.00889673	0.0466154	0.0330916	Pdpn/Gja5/Atp1a2	3
BP	GO:1904646	cellular response to amyloid-beta	3/162	46/17840	0.00838389	0.0447141	0.0317418	Vcam1/Icam1/Ager	3
BP	GO:0010464	regulation of mesenchymal cell proliferation	3/162	45/17840	0.00788893	0.0427446	0.0303437	Vegfa/Kdr/Foxf1	3
BP	GO:1902991	regulation of amyloid precursor protein catabolic process	3/162	45/17840	0.00788893	0.0427446	0.0303437	Lyn/Ager/Spon1	3
BP	GO:0001916	positive regulation of T cell mediated cytotoxicity	3/162	43/17840	0.00695205	0.0393151	0.0279092	RT1-Da/RT1-A1/RT1-A2	3
BP	GO:0086002	cardiac muscle cell action potential involved in contraction	3/162	43/17840	0.00695205	0.0393151	0.0279092	Nedd4l/Gja5/Scn2b	3
BP	GO:1900744	regulation of p38MAPK cascade	3/162	43/17840	0.00695205	0.0393151	0.0279092	Vegfa/Ager/Hsph1	3
BP	GO:0042572	retinol metabolic process	3/162	42/17840	0.00650984	0.0383344	0.027213	Aldh1a3/Aldh1a1/Dgat2	3
BP	GO:0086009	membrane repolarization	3/162	42/17840	0.00650984	0.0383344	0.027213	Nedd4l/Gja5/Atp1b2	3
BP	GO:0098801	regulation of renal system process	3/162	42/17840	0.00650984	0.0383344	0.027213	Emp2/Gja5/Adipoq	3
BP	GO:1901031	regulation of response to reactive oxygen species	3/162	42/17840	0.00650984	0.0383344	0.027213	Abl1/Nr4a3/Hsph1	3
BP	GO:0050850	positive regulation of calcium-mediated signaling	3/162	41/17840	0.00608488	0.0364871	0.0259016	Akap5/Kdr/Lmcd1	3
BP	GO:0033006	regulation of mast cell activation involved in immune response	3/162	40/17840	0.00567702	0.0356035	0.0252743	Vamp8/Lyn/Foxf1	3
BP	GO:0046320	regulation of fatty acid oxidation	3/162	40/17840	0.00567702	0.0356035	0.0252743	Pdk4/Nr4a3/Dgat2	3
BP	GO:1903670	regulation of sprouting angiogenesis	3/162	40/17840	0.00567702	0.0356035	0.0252743	Vegfa/Sema6a/Itga5	3
BP	GO:1903725	regulation of phospholipid metabolic process	3/162	40/17840	0.00567702	0.0356035	0.0252743	Lpcat1/Abca3/Adgrf5	3
BP	GO:0019432	triglyceride biosynthetic process	3/162	39/17840	0.00528605	0.0338773	0.024049	Pck1/Thrsp/Dgat2	3
BP	GO:0036474	cell death in response to hydrogen peroxide	3/162	39/17840	0.00528605	0.0338773	0.024049	Abl1/Nr4a3/Hsph1	3
BP	GO:0043304	regulation of mast cell degranulation	3/162	39/17840	0.00528605	0.0338773	0.024049	Vamp8/Lyn/Foxf1	3
BP	GO:0106056	regulation of calcineurin-mediated signaling	3/162	38/17840	0.00491179	0.0326788	0.0231982	Akap5/Lmcd1/Atp2b4	3
BP	GO:0002053	positive regulation of mesenchymal cell proliferation	3/162	37/17840	0.00455403	0.0306091	0.0217289	Vegfa/Kdr/Foxf1	3
BP	GO:0070884	regulation of calcineurin-NFAT signaling cascade	3/162	37/17840	0.00455403	0.0306091	0.0217289	Akap5/Lmcd1/Atp2b4	3
BP	GO:1902624	positive regulation of neutrophil migration	3/162	37/17840	0.00455403	0.0306091	0.0217289	Ccl21/Cd74/Ednra	3
BP	GO:0001782	B cell homeostasis	3/162	36/17840	0.00421256	0.0295568	0.0209819	Lyn/Cd74/Abl1	3
BP	GO:0008299	isoprenoid biosynthetic process	3/162	35/17840	0.00388716	0.0285232	0.0202482	Aldh1a3/Aldh1a1/Hmgcs2	3
BP	GO:0010803	regulation of tumor necrosis factor-mediated signaling pathway	3/162	35/17840	0.00388716	0.0285232	0.0202482	Adipoq/Ccdc3/Hspa1a	3
BP	GO:0019883	antigen processing and presentation of endogenous antigen	3/162	35/17840	0.00388716	0.0285232	0.0202482	RT1-Da/RT1-A1/RT1-A2	3
BP	GO:0033687	osteoblast proliferation	3/162	35/17840	0.00388716	0.0285232	0.0202482	Junb/Ager/Abl1	3
BP	GO:0090022	regulation of neutrophil chemotaxis	3/162	35/17840	0.00388716	0.0285232	0.0202482	Ccl21/Cd74/Ednra	3
BP	GO:0090183	regulation of kidney development	3/162	35/17840	0.00388716	0.0285232	0.0202482	Vegfa/Ednra/Adipoq	3
BP	GO:1903205	regulation of hydrogen peroxide-induced cell death	3/162	35/17840	0.00388716	0.0285232	0.0202482	Abl1/Nr4a3/Hsph1	3
BP	GO:0002483	antigen processing and presentation of endogenous peptide antigen	3/162	33/17840	0.00328359	0.0262048	0.0186024	RT1-Da/RT1-A1/RT1-A2	3
BP	GO:1903523	negative regulation of blood circulation	3/162	32/17840	0.00300493	0.0247022	0.0175357	Ager/Adra1d/Atp1a2	3
BP	GO:1904738	vascular associated smooth muscle cell migration	3/162	31/17840	0.00274133	0.0231146	0.0164087	Nr4a3/Myocd/Adipoq	3
BP	GO:0071624	positive regulation of granulocyte chemotaxis	3/162	30/17840	0.00249252	0.0213123	0.0151293	Ccl21/Cd74/Ednra	3
BP	GO:0071731	response to nitric oxide	3/162	30/17840	0.00249252	0.0213123	0.0151293	Sftpb/Sftpc/Sftpa1	3
BP	GO:1904752	regulation of vascular associated smooth muscle cell migration	3/162	30/17840	0.00249252	0.0213123	0.0151293	Nr4a3/Myocd/Adipoq	3
BP	GO:0033762	response to glucagon	3/162	28/17840	0.00203808	0.0183148	0.0130014	Hmgcs2/Pck1/Serpine1	3
BP	GO:0038083	peptidyl-tyrosine autophosphorylation	3/162	28/17840	0.00203808	0.0183148	0.0130014	Vegfa/Kdr/Abl1	3
BP	GO:0060384	innervation	3/162	28/17840	0.00203808	0.0183148	0.0130014	Vcam1/Serpine2/Nrp1	3
BP	GO:0090023	positive regulation of neutrophil chemotaxis	3/162	28/17840	0.00203808	0.0183148	0.0130014	Ccl21/Cd74/Ednra	3
BP	GO:1902170	cellular response to reactive nitrogen species	3/162	28/17840	0.00203808	0.0183148	0.0130014	Sftpb/Sftpc/Sftpa1	3
BP	GO:0007263	nitric oxide mediated signal transduction	3/162	27/17840	0.00183184	0.0172162	0.0122215	Vegfa/Mt2A/Atp2b4	3
BP	GO:0014912	negative regulation of smooth muscle cell migration	3/162	27/17840	0.00183184	0.0172162	0.0122215	Myocd/Adipoq/Serpine1	3
BP	GO:0060563	neuroepithelial cell differentiation	3/162	27/17840	0.00183184	0.0172162	0.0122215	Cebpb/Abl1/Serpine1	3
BP	GO:0042573	retinoic acid metabolic process	3/162	26/17840	0.00163916	0.0159538	0.0113254	Aldh1a3/Aldh1a1/Cyp26b1	3
BP	GO:0060055	angiogenesis involved in wound healing	3/162	26/17840	0.00163916	0.0159538	0.0113254	Vegfa/Kdr/Serpine1	3
BP	GO:1902993	positive regulation of amyloid precursor protein catabolic process	3/162	26/17840	0.00163916	0.0159538	0.0113254	Lyn/Ager/Spon1	3
BP	GO:0044331	cell-cell adhesion mediated by cadherin	3/162	25/17840	0.00145969	0.0149619	0.0106212	Vegfa/Cdh5/Notch4	3
BP	GO:0006883	cellular sodium ion homeostasis	3/162	24/17840	0.0012931	0.0135507	0.00961944	Spp1/Atp1b2/Atp1a2	3
BP	GO:0071732	cellular response to nitric oxide	3/162	24/17840	0.0012931	0.0135507	0.00961944	Sftpb/Sftpc/Sftpa1	3
BP	GO:0150105	protein localization to cell-cell junction	3/162	24/17840	0.0012931	0.0135507	0.00961944	F11r/Cdh5/Cgnl1	3
BP	GO:0036303	lymph vessel morphogenesis	3/162	23/17840	0.00113902	0.0124532	0.00884037	Pdpn/Vegfa/Clec14a	3
BP	GO:2001026	regulation of endothelial cell chemotaxis	3/162	23/17840	0.00113902	0.0124532	0.00884037	Vegfa/Kdr/Hspb1	3
BP	GO:0002693	positive regulation of cellular extravasation	3/162	22/17840	0.000997063	0.0112721	0.00800191	Icam1/Plvap/Ager	3
BP	GO:0031290	retinal ganglion cell axon guidance	3/162	22/17840	0.000997063	0.0112721	0.00800191	Vegfa/Nrp1/Bmpr1b	3
BP	GO:0007494	midgut development	3/162	21/17840	0.000866852	0.0103017	0.00731303	Aldh1a1/Foxf1/Hmgcs2	3
BP	GO:0046851	negative regulation of bone remodeling	3/162	21/17840	0.000866852	0.0103017	0.00731303	Cldn18/Vegfa/Tnfrsf11b	3
BP	GO:0010766	negative regulation of sodium ion transport	3/162	20/17840	0.000747982	0.00929311	0.00659703	Serpine2/Nedd4l/Atp1a2	3
BP	GO:2000251	positive regulation of actin cytoskeleton reorganization	3/162	20/17840	0.000747982	0.00929311	0.00659703	Nrp1/Ntrk3/Abl1	3
BP	GO:0001946	lymphangiogenesis	3/162	19/17840	0.000640036	0.00820046	0.00582138	Pdpn/Vegfa/Clec14a	3
BP	GO:0045779	negative regulation of bone resorption	3/162	19/17840	0.000640036	0.00820046	0.00582138	Cldn18/Vegfa/Tnfrsf11b	3
BP	GO:0051608	histamine transport	3/162	19/17840	0.000640036	0.00820046	0.00582138	Vamp8/Lyn/Ednra	3
BP	GO:0071871	response to epinephrine	3/162	19/17840	0.000640036	0.00820046	0.00582138	Abl1/Adipoq/Atp2b4	3
BP	GO:1901550	regulation of endothelial cell development	3/162	19/17840	0.000640036	0.00820046	0.00582138	Vegfa/F11r/Cdh5	3
BP	GO:1903140	regulation of establishment of endothelial barrier	3/162	19/17840	0.000640036	0.00820046	0.00582138	Vegfa/F11r/Cdh5	3
BP	GO:0016114	terpenoid biosynthetic process	3/162	18/17840	0.000542583	0.00723443	0.00513561	Aldh1a3/Aldh1a1/Hmgcs2	3
BP	GO:0055003	cardiac myofibril assembly	3/162	18/17840	0.000542583	0.00723443	0.00513561	Nebl/Actc1/Fhod3	3
BP	GO:0061042	vascular wound healing	3/162	18/17840	0.000542583	0.00723443	0.00513561	Vegfa/Kdr/Serpine1	3
BP	GO:0009750	response to fructose	3/162	17/17840	0.000455178	0.00643527	0.0045683	Slc34a2/Ager/Pck1	3
BP	GO:0050930	induction of positive chemotaxis	3/162	17/17840	0.000455178	0.00643527	0.0045683	Ccl21/Vegfa/Ager	3
BP	GO:0001821	histamine secretion	3/162	16/17840	0.000377362	0.00567774	0.00403054	Vamp8/Lyn/Ednra	3
BP	GO:2001028	positive regulation of endothelial cell chemotaxis	3/162	16/17840	0.000377362	0.00567774	0.00403054	Vegfa/Kdr/Hspb1	3
BP	GO:2001212	regulation of vasculogenesis	3/162	16/17840	0.000377362	0.00567774	0.00403054	Rin2/Emp2/Kdr	3
BP	GO:0002468	dendritic cell antigen processing and presentation	3/162	15/17840	0.00030866	0.00489084	0.00347193	Ccl21/Cd74/RT1-Da	3
BP	GO:0061684	chaperone-mediated autophagy	3/162	14/17840	0.000248582	0.00418128	0.00296823	Bag3/LOC680121/Synpo2	3
BP	GO:1903748	negative regulation of establishment of protein localization to mitochondrion	3/162	10/17840	8.41711e-05	0.00200059	0.00142019	Bag3/Dnaja1/Hsph1	3
BP	GO:0010498	proteasomal protein catabolic process	2/162	469/17840	0.929106	0.932518	0.66198	Nedd4l/Hspa1a	2
BP	GO:0045786	negative regulation of cell cycle	2/162	452/17840	0.919393	0.923675	0.655703	Abl1/Myocd	2
BP	GO:0007346	regulation of mitotic cell cycle	2/162	446/17840	0.915677	0.921577	0.654213	Pdpn/Abl1	2
BP	GO:0000280	nuclear division	2/162	434/17840	0.907761	0.913891	0.648757	Cyp26b1/Hspa1a	2
BP	GO:0044770	cell cycle phase transition	2/162	431/17840	0.905677	0.912073	0.647466	Pdpn/Atp2b4	2
BP	GO:0019439	aromatic compound catabolic process	2/162	421/17840	0.898411	0.905311	0.642666	Vegfa/Hspa1a	2
BP	GO:0051047	positive regulation of secretion	2/162	414/17840	0.893019	0.900708	0.639399	Vamp8/Spp1	2
BP	GO:0044270	cellular nitrogen compound catabolic process	2/162	405/17840	0.885699	0.893875	0.634548	Vegfa/Hspa1a	2
BP	GO:0046700	heterocycle catabolic process	2/162	403/17840	0.884011	0.892446	0.633534	Vegfa/Hspa1a	2
BP	GO:0043161	proteasome-mediated ubiquitin-dependent protein catabolic process	2/162	399/17840	0.880566	0.890064	0.631843	Nedd4l/Hspa1a	2
BP	GO:0045787	positive regulation of cell cycle	2/162	384/17840	0.866796	0.878039	0.623306	Abl1/Nr4a3	2
BP	GO:0051052	regulation of DNA metabolic process	2/162	381/17840	0.863874	0.875349	0.621397	Vegfa/Adipoq	2
BP	GO:0015711	organic anion transport	2/162	379/17840	0.861893	0.873882	0.620356	Slc6a6/Slco2a1	2
BP	GO:0034655	nucleobase-containing compound catabolic process	2/162	370/17840	0.852653	0.865049	0.614085	Vegfa/Hspa1a	2
BP	GO:1903532	positive regulation of secretion by cell	2/162	364/17840	0.846186	0.859019	0.609804	Vamp8/Spp1	2
BP	GO:0008380	RNA splicing	2/162	363/17840	0.845083	0.858165	0.609198	Prdx6/Hspa1a	2
BP	GO:0006417	regulation of translation	2/162	350/17840	0.83009	0.844246	0.599317	Hbb/Niban1	2
BP	GO:0009416	response to light stimulus	2/162	349/17840	0.828884	0.843282	0.598633	Junb/Atp1a2	2
BP	GO:0015849	organic acid transport	2/162	339/17840	0.816402	0.832653	0.591087	Slc6a6/Pdpn	2
BP	GO:0051169	nuclear transport	2/162	317/17840	0.786064	0.804709	0.571251	Akap5/Bag3	2
BP	GO:0006913	nucleocytoplasmic transport	2/162	316/17840	0.784586	0.803949	0.570711	Akap5/Bag3	2
BP	GO:0034504	protein localization to nucleus	2/162	315/17840	0.783099	0.802676	0.569808	Akap5/Bag3	2
BP	GO:0009615	response to virus	2/162	312/17840	0.778585	0.799549	0.567587	Vamp8/Hspb1	2
BP	GO:0046942	carboxylic acid transport	2/162	308/17840	0.772439	0.793735	0.56346	Slc6a6/Slco2a1	2
BP	GO:1901987	regulation of cell cycle phase transition	2/162	308/17840	0.772439	0.793735	0.56346	Pdpn/Atp2b4	2
BP	GO:0008544	epidermis development	2/162	305/17840	0.767734	0.789889	0.56073	Clic5/Cyp26b1	2
BP	GO:0016050	vesicle organization	2/162	292/17840	0.746362	0.770317	0.546836	Vamp8/Serpine2	2
BP	GO:0009101	glycoprotein biosynthetic process	2/162	287/17840	0.737707	0.762103	0.541005	Ccl21/Cytl1	2
BP	GO:0099003	vesicle-mediated transport in synapse	2/162	272/17840	0.710231	0.737435	0.523494	Akap5/Grip2	2
BP	GO:0043588	skin development	2/162	265/17840	0.696612	0.725362	0.514923	Scd/Cyp26b1	2
BP	GO:0051321	meiotic cell cycle	2/162	258/17840	0.682473	0.712448	0.505755	Akap5/Cyp26b1	2
BP	GO:0006401	RNA catabolic process	2/162	256/17840	0.678336	0.709032	0.50333	Vegfa/Hspa1a	2
BP	GO:0006520	cellular amino acid metabolic process	2/162	256/17840	0.678336	0.709032	0.50333	Prodh1/Atp2b4	2
BP	GO:1903311	regulation of mRNA metabolic process	2/162	255/17840	0.676251	0.707303	0.502104	Vegfa/Prdx6	2
BP	GO:0006959	humoral immune response	2/162	241/17840	0.645911	0.680343	0.482965	Ccl21/C4a	2
BP	GO:0009952	anterior/posterior pattern specification	2/162	232/17840	0.625254	0.6622	0.470085	Sema3c/Foxf1	2
BP	GO:2001020	regulation of response to DNA damage stimulus	2/162	227/17840	0.613384	0.652204	0.462989	Cd74/Abl1	2
BP	GO:0016197	endosomal transport	2/162	223/17840	0.603684	0.64372	0.456967	Akap5/Grip2	2
BP	GO:0017038	protein import	2/162	221/17840	0.598766	0.639515	0.453982	Akap5/Bag3	2
BP	GO:0006402	mRNA catabolic process	2/162	220/17840	0.59629	0.637078	0.452252	Vegfa/Hspa1a	2
BP	GO:0032388	positive regulation of intracellular transport	2/162	218/17840	0.591304	0.632369	0.448909	Akap5/Bag3	2
BP	GO:1903046	meiotic cell cycle process	2/162	216/17840	0.586273	0.627603	0.445525	Akap5/Cyp26b1	2
BP	GO:0051216	cartilage development	2/162	214/17840	0.581196	0.622575	0.441956	Bmpr1b/Cytl1	2
BP	GO:1902275	regulation of chromatin organization	2/162	210/17840	0.570908	0.614161	0.435983	Vegfa/Myocd	2
BP	GO:1902115	regulation of organelle assembly	2/162	203/17840	0.552469	0.59761	0.424234	Ntrk3/Hspa1a	2
BP	GO:0044843	cell cycle G1/S phase transition	2/162	202/17840	0.549791	0.595546	0.422769	Pdpn/Atp2b4	2
BP	GO:0046546	development of primary male sexual characteristics	2/162	202/17840	0.549791	0.595546	0.422769	Icam1/Kdr	2
BP	GO:0008584	male gonad development	2/162	201/17840	0.547101	0.593612	0.421396	Icam1/Kdr	2
BP	GO:0002440	production of molecular mediator of immune response	2/162	195/17840	0.530728	0.579683	0.411508	Cd74/Nr4a3	2
BP	GO:0006575	cellular modified amino acid metabolic process	2/162	195/17840	0.530728	0.579683	0.411508	Hbb/Clic5	2
BP	GO:0007612	learning	2/162	191/17840	0.519594	0.569418	0.404221	Abl1/Atp1a2	2
BP	GO:0009913	epidermal cell differentiation	2/162	191/17840	0.519594	0.569418	0.404221	Clic5/Cyp26b1	2
BP	GO:0010212	response to ionizing radiation	2/162	189/17840	0.513961	0.56479	0.400935	Vcam1/Icam1	2
BP	GO:0003341	cilium movement	2/162	186/17840	0.505433	0.557437	0.395716	Dnaja1/Atp2b4	2
BP	GO:0043279	response to alkaloid	2/162	186/17840	0.505433	0.557437	0.395716	Icam1/Ednra	2
BP	GO:1901605	alpha-amino acid metabolic process	2/162	183/17840	0.496808	0.549774	0.390276	Prodh1/Atp2b4	2
BP	GO:0043903	regulation of biological process involved in symbiotic interaction	2/162	182/17840	0.493912	0.547863	0.38892	Ly6e/Cd74	2
BP	GO:0097306	cellular response to alcohol	2/162	181/17840	0.491006	0.545638	0.38734	Serpine1/Ucp1	2
BP	GO:0051592	response to calcium ion	2/162	180/17840	0.488089	0.543242	0.385639	Cyp2b1/Junb	2
BP	GO:0071897	DNA biosynthetic process	2/162	179/17840	0.485162	0.540902	0.383978	Vegfa/Adipoq	2
BP	GO:0090316	positive regulation of intracellular protein transport	2/162	178/17840	0.482225	0.53781	0.381783	Akap5/Bag3	2
BP	GO:0007033	vacuole organization	2/162	177/17840	0.479278	0.536346	0.380744	Bag3/Synpo2	2
BP	GO:0010950	positive regulation of endopeptidase activity	2/162	176/17840	0.47632	0.53462	0.379518	Lyn/Ager	2
BP	GO:0007272	ensheathment of neurons	2/162	175/17840	0.473353	0.531711	0.377453	Tppp/Ntrk3	2
BP	GO:0008366	axon ensheathment	2/162	175/17840	0.473353	0.531711	0.377453	Tppp/Ntrk3	2
BP	GO:0051100	negative regulation of binding	2/162	175/17840	0.473353	0.531711	0.377453	Xirp1/Adipoq	2
BP	GO:0009267	cellular response to starvation	2/162	174/17840	0.470375	0.529636	0.37598	Pck1/Pdk4	2
BP	GO:0046887	positive regulation of hormone secretion	2/162	174/17840	0.470375	0.529636	0.37598	Vamp8/Spp1	2
BP	GO:0042552	myelination	2/162	173/17840	0.467387	0.527041	0.374138	Tppp/Ntrk3	2
BP	GO:0006865	amino acid transport	2/162	172/17840	0.46439	0.524698	0.372475	Slc6a6/Pdpn	2
BP	GO:0007292	female gamete generation	2/162	172/17840	0.46439	0.524698	0.372475	Akap5/Bmpr1b	2
BP	GO:0051170	import into nucleus	2/162	172/17840	0.46439	0.524698	0.372475	Akap5/Bag3	2
BP	GO:0031056	regulation of histone modification	2/162	169/17840	0.455339	0.517682	0.367494	Vegfa/Myocd	2
BP	GO:0050792	regulation of viral process	2/162	169/17840	0.455339	0.517682	0.367494	Ly6e/Cd74	2
BP	GO:0035270	endocrine system development	2/162	168/17840	0.452303	0.515473	0.365927	Aldh1a3/Ly6e	2
BP	GO:0006606	protein import into nucleus	2/162	167/17840	0.449257	0.512722	0.363973	Akap5/Bag3	2
BP	GO:0007613	memory	2/162	166/17840	0.446202	0.511192	0.362887	Cebpb/Itga5	2
BP	GO:0050851	antigen receptor-mediated signaling pathway	2/162	166/17840	0.446202	0.511192	0.362887	Lyn/Abl1	2
BP	GO:0022037	metencephalon development	2/162	165/17840	0.443137	0.508214	0.360773	Serpine2/Abl1	2
BP	GO:0071230	cellular response to amino acid stimulus	2/162	164/17840	0.440064	0.505749	0.359024	Cebpb/Hmgcs2	2
BP	GO:0002700	regulation of production of molecular mediator of immune response	2/162	160/17840	0.427678	0.494112	0.350762	Cd74/Nr4a3	2
BP	GO:0050777	negative regulation of immune response	2/162	160/17840	0.427678	0.494112	0.350762	Foxf1/RT1-A1	2
BP	GO:0060078	regulation of postsynaptic membrane potential	2/162	160/17840	0.427678	0.494112	0.350762	Grip2/Igsf9b	2
BP	GO:0007224	smoothened signaling pathway	2/162	158/17840	0.421432	0.490878	0.348467	Serpine2/Foxf1	2
BP	GO:0055088	lipid homeostasis	2/162	158/17840	0.421432	0.490878	0.348467	Abca3/Dgat2	2
BP	GO:0002221	pattern recognition receptor signaling pathway	2/162	157/17840	0.418296	0.488434	0.346732	Lyn/Hspa1a	2
BP	GO:0001824	blastocyst development	2/162	156/17840	0.415152	0.486147	0.345108	Hopx/Junb	2
BP	GO:1900180	regulation of protein localization to nucleus	2/162	156/17840	0.415152	0.486147	0.345108	Akap5/Bag3	2
BP	GO:0001838	embryonic epithelial tube formation	2/162	155/17840	0.411999	0.482972	0.342855	Abl1/Enah	2
BP	GO:0021549	cerebellum development	2/162	153/17840	0.405669	0.477585	0.33903	Serpine2/Abl1	2
BP	GO:0043484	regulation of RNA splicing	2/162	152/17840	0.402492	0.475395	0.337476	Prdx6/Hspa1a	2
BP	GO:1902600	proton transmembrane transport	2/162	152/17840	0.402492	0.475395	0.337476	Ucp1/Atp1a2	2
BP	GO:0050953	sensory perception of light stimulus	2/162	149/17840	0.392913	0.468468	0.332558	Epas1/Clic5	2
BP	GO:1903825	organic acid transmembrane transport	2/162	149/17840	0.392913	0.468468	0.332558	Slc6a6/Pdpn	2
BP	GO:0046434	organophosphate catabolic process	2/162	148/17840	0.389705	0.46515	0.330203	Prdx6/Gpd1	2
BP	GO:1902652	secondary alcohol metabolic process	2/162	148/17840	0.389705	0.46515	0.330203	Hmgcs2/Dgat2	2
BP	GO:1903900	regulation of viral life cycle	2/162	148/17840	0.389705	0.46515	0.330203	Ly6e/Cd74	2
BP	GO:1905039	carboxylic acid transmembrane transport	2/162	148/17840	0.389705	0.46515	0.330203	Slc6a6/Pdpn	2
BP	GO:1901136	carbohydrate derivative catabolic process	2/162	146/17840	0.383267	0.460449	0.326866	Lyve1/Gpd1	2
BP	GO:0001539	cilium or flagellum-dependent cell motility	2/162	145/17840	0.380037	0.457775	0.324967	Dnaja1/Atp2b4	2
BP	GO:0007601	visual perception	2/162	145/17840	0.380037	0.457775	0.324967	Epas1/Clic5	2
BP	GO:0030326	embryonic limb morphogenesis	2/162	145/17840	0.380037	0.457775	0.324967	Gja5/Cyp26b1	2
BP	GO:0035113	embryonic appendage morphogenesis	2/162	145/17840	0.380037	0.457775	0.324967	Gja5/Cyp26b1	2
BP	GO:0060285	cilium-dependent cell motility	2/162	145/17840	0.380037	0.457775	0.324967	Dnaja1/Atp2b4	2
BP	GO:1902850	microtubule cytoskeleton organization involved in mitosis	2/162	145/17840	0.380037	0.457775	0.324967	Hspa1a/Tacc2	2
BP	GO:0007034	vacuolar transport	2/162	144/17840	0.3768	0.456493	0.324057	LOC680121/Hspa1a	2
BP	GO:0046165	alcohol biosynthetic process	2/162	142/17840	0.370306	0.452257	0.32105	Hmgcs2/Pck1	2
BP	GO:0021510	spinal cord development	2/162	141/17840	0.367049	0.449057	0.318778	Akap5/Bag3	2
BP	GO:0050864	regulation of B cell activation	2/162	141/17840	0.367049	0.449057	0.318778	Lyn/Cd74	2
BP	GO:0002698	negative regulation of immune effector process	2/162	139/17840	0.360516	0.443273	0.314673	Foxf1/RT1-A1	2
BP	GO:0034763	negative regulation of transmembrane transport	2/162	139/17840	0.360516	0.443273	0.314673	Nedd4l/Atp1a2	2
BP	GO:0019724	B cell mediated immunity	2/162	138/17840	0.35724	0.440507	0.312709	Cd74/C4a	2
BP	GO:0034766	negative regulation of ion transmembrane transport	2/162	138/17840	0.35724	0.440507	0.312709	Nedd4l/Atp1a2	2
BP	GO:0060294	cilium movement involved in cell motility	2/162	138/17840	0.35724	0.440507	0.312709	Dnaja1/Atp2b4	2
BP	GO:1902806	regulation of cell cycle G1/S phase transition	2/162	136/17840	0.350671	0.435353	0.30905	Pdpn/Atp2b4	2
BP	GO:0009581	detection of external stimulus	2/162	135/17840	0.347378	0.433485	0.307725	Serpine2/Foxf1	2
BP	GO:0048709	oligodendrocyte differentiation	2/162	135/17840	0.347378	0.433485	0.307725	Lyn/Tppp	2
BP	GO:0008203	cholesterol metabolic process	2/162	134/17840	0.34408	0.429772	0.305089	Hmgcs2/Dgat2	2
BP	GO:0016064	immunoglobulin mediated immune response	2/162	134/17840	0.34408	0.429772	0.305089	Cd74/C4a	2
BP	GO:1901216	positive regulation of neuron death	2/162	134/17840	0.34408	0.429772	0.305089	Ager/Abl1	2
BP	GO:0001841	neural tube formation	2/162	133/17840	0.340776	0.4276	0.303546	Abl1/Enah	2
BP	GO:0008277	regulation of G protein-coupled receptor signaling pathway	2/162	133/17840	0.340776	0.4276	0.303546	Rgs12/Atp2b4	2
BP	GO:0008286	insulin receptor signaling pathway	2/162	133/17840	0.340776	0.4276	0.303546	Marcks/Pdk4	2
BP	GO:0030278	regulation of ossification	2/162	132/17840	0.337467	0.423935	0.300945	Bmpr1b/Omd	2
BP	GO:0120254	olefinic compound metabolic process	2/162	132/17840	0.337467	0.423935	0.300945	Aldh1a3/Cyp2b1	2
BP	GO:0002526	acute inflammatory response	2/162	130/17840	0.330836	0.418444	0.297047	Vcam1/Icam1	2
BP	GO:0009132	nucleoside diphosphate metabolic process	2/162	130/17840	0.330836	0.418444	0.297047	Pck1/Gpd1	2
BP	GO:0010821	regulation of mitochondrion organization	2/162	130/17840	0.330836	0.418444	0.297047	Kdr/Hspa1a	2
BP	GO:0055076	transition metal ion homeostasis	2/162	130/17840	0.330836	0.418444	0.297047	Epas1/Mt2A	2
BP	GO:0046822	regulation of nucleocytoplasmic transport	2/162	129/17840	0.327513	0.417506	0.296381	Akap5/Bag3	2
BP	GO:0043244	regulation of protein-containing complex disassembly	2/162	127/17840	0.320855	0.412061	0.292516	Map1b/Tmod1	2
BP	GO:0051101	regulation of DNA binding	2/162	127/17840	0.320855	0.412061	0.292516	Ager/Myocd	2
BP	GO:0090101	negative regulation of transmembrane receptor protein serine/threonine kinase signaling pathway	2/162	127/17840	0.320855	0.412061	0.292516	Abl1/Hspa1a	2
BP	GO:0097237	cellular response to toxic substance	2/162	127/17840	0.320855	0.412061	0.292516	Hbb/Prdx6	2
BP	GO:0030317	flagellated sperm motility	2/162	126/17840	0.31752	0.409941	0.291011	Dnaja1/Atp2b4	2
BP	GO:0097722	sperm motility	2/162	126/17840	0.31752	0.409941	0.291011	Dnaja1/Atp2b4	2
BP	GO:0000187	activation of MAPK activity	2/162	125/17840	0.314181	0.406194	0.288351	Cd74/Ntrk3	2
BP	GO:0030282	bone mineralization	2/162	125/17840	0.314181	0.406194	0.288351	Bmpr1b/Omd	2
BP	GO:0046632	alpha-beta T cell differentiation	2/162	125/17840	0.314181	0.406194	0.288351	RT1-Da/Abl1	2
BP	GO:0018958	phenol-containing compound metabolic process	2/162	124/17840	0.310839	0.404744	0.287322	Epas1/Ly6e	2
BP	GO:0022900	electron transport chain	2/162	122/17840	0.304145	0.398082	0.282593	Gpd1/Aox3	2
BP	GO:0051897	positive regulation of protein kinase B signaling	2/162	122/17840	0.304145	0.398082	0.282593	Ccl21/Vegfa	2
BP	GO:0051963	regulation of synapse assembly	2/162	121/17840	0.300793	0.394011	0.279702	Ntrk3/Gpc6	2
BP	GO:2000278	regulation of DNA biosynthetic process	2/162	121/17840	0.300793	0.394011	0.279702	Vegfa/Adipoq	2
BP	GO:0038061	NIK/NF-kappaB signaling	2/162	120/17840	0.297439	0.391965	0.27825	Cd74/Ager	2
BP	GO:0042698	ovulation cycle	2/162	120/17840	0.297439	0.391965	0.27825	Aldh1a1/Bmpr1b	2
BP	GO:0050830	defense response to Gram-positive bacterium	2/162	120/17840	0.297439	0.391965	0.27825	Lyz2/Scd	2
BP	GO:1903844	regulation of cellular response to transforming growth factor beta stimulus	2/162	120/17840	0.297439	0.391965	0.27825	Myocd/Hspa1a	2
BP	GO:0019751	polyol metabolic process	2/162	119/17840	0.294083	0.388166	0.275553	Pck1/Dgat2	2
BP	GO:0007052	mitotic spindle organization	2/162	118/17840	0.290725	0.386847	0.274617	Hspa1a/Tacc2	2
BP	GO:0014020	primary neural tube formation	2/162	118/17840	0.290725	0.386847	0.274617	Abl1/Enah	2
BP	GO:0008306	associative learning	2/162	117/17840	0.287365	0.382841	0.271773	Abl1/Atp1a2	2
BP	GO:0017015	regulation of transforming growth factor beta receptor signaling pathway	2/162	117/17840	0.287365	0.382841	0.271773	Myocd/Hspa1a	2
BP	GO:2000177	regulation of neural precursor cell proliferation	2/162	117/17840	0.287365	0.382841	0.271773	Lyn/Vegfa	2
BP	GO:0002062	chondrocyte differentiation	2/162	116/17840	0.284003	0.380838	0.270351	Bmpr1b/Cytl1	2
BP	GO:0045666	positive regulation of neuron differentiation	2/162	116/17840	0.284003	0.380838	0.270351	Map1b/Hspa1a	2
BP	GO:0009410	response to xenobiotic stimulus	2/162	114/17840	0.277275	0.377098	0.267696	Cyp2b1/Cyp26b1	2
BP	GO:1990748	cellular detoxification	2/162	114/17840	0.277275	0.377098	0.267696	Hbb/Prdx6	2
BP	GO:0046939	nucleotide phosphorylation	2/162	115/17840	0.280639	0.377098	0.267696	Pck1/Gpd1	2
BP	GO:0120034	positive regulation of plasma membrane bounded cell projection assembly	2/162	115/17840	0.280639	0.377098	0.267696	Ccl21/Nrp1	2
BP	GO:2000379	positive regulation of reactive oxygen species metabolic process	2/162	115/17840	0.280639	0.377098	0.267696	Icam1/Ager	2
BP	GO:0006165	nucleoside diphosphate phosphorylation	2/162	112/17840	0.270544	0.371913	0.264015	Pck1/Gpd1	2
BP	GO:0015918	sterol transport	2/162	112/17840	0.270544	0.371913	0.264015	Abca3/Adipoq	2
BP	GO:0045639	positive regulation of myeloid cell differentiation	2/162	112/17840	0.270544	0.371913	0.264015	Cd74/Hspa1a	2
BP	GO:0060349	bone morphogenesis	2/162	112/17840	0.270544	0.371913	0.264015	Cyp26b1/Mmp16	2
BP	GO:0060606	tube closure	2/162	112/17840	0.270544	0.371913	0.264015	Abl1/Enah	2
BP	GO:0001843	neural tube closure	2/162	111/17840	0.267178	0.368366	0.261497	Abl1/Enah	2
BP	GO:0002702	positive regulation of production of molecular mediator of immune response	2/162	111/17840	0.267178	0.368366	0.261497	Cd74/Nr4a3	2
BP	GO:0043255	regulation of carbohydrate biosynthetic process	2/162	111/17840	0.267178	0.368366	0.261497	Adipoq/Dgat2	2
BP	GO:0099175	regulation of postsynapse organization	2/162	111/17840	0.267178	0.368366	0.261497	Marcks/Ntrk3	2
BP	GO:0046634	regulation of alpha-beta T cell activation	2/162	110/17840	0.263811	0.367588	0.260945	RT1-Da/Ager	2
BP	GO:0061326	renal tubule development	2/162	110/17840	0.263811	0.367588	0.260945	Vegfa/Greb1l	2
BP	GO:0001578	microtubule bundle formation	2/162	109/17840	0.260445	0.36367	0.258164	Tppp/Map1b	2
BP	GO:0008344	adult locomotory behavior	2/162	108/17840	0.25708	0.361433	0.256575	Tmod1/Atp1a2	2
BP	GO:0048477	oogenesis	2/162	108/17840	0.25708	0.361433	0.256575	Akap5/Bmpr1b	2
BP	GO:0010657	muscle cell apoptotic process	2/162	107/17840	0.253715	0.357315	0.253652	Bag3/Myocd	2
BP	GO:0042102	positive regulation of T cell proliferation	2/162	106/17840	0.250352	0.356094	0.252786	Vcam1/Ager	2
BP	GO:0060993	kidney morphogenesis	2/162	106/17840	0.250352	0.356094	0.252786	Vegfa/Greb1l	2
BP	GO:0007041	lysosomal transport	2/162	105/17840	0.246989	0.351769	0.249716	LOC680121/Hspa1a	2
BP	GO:0071466	cellular response to xenobiotic stimulus	2/162	105/17840	0.246989	0.351769	0.249716	Cyp2b1/Cyp26b1	2
BP	GO:1900182	positive regulation of protein localization to nucleus	2/162	105/17840	0.246989	0.351769	0.249716	Akap5/Bag3	2
BP	GO:0032091	negative regulation of protein binding	2/162	104/17840	0.243629	0.350176	0.248585	Xirp1/Adipoq	2
BP	GO:0072080	nephron tubule development	2/162	104/17840	0.243629	0.350176	0.248585	Vegfa/Greb1l	2
BP	GO:0042475	odontogenesis of dentin-containing tooth	2/162	103/17840	0.24027	0.346855	0.246227	Tnfrsf11b/Serpine1	2
BP	GO:1903557	positive regulation of tumor necrosis factor superfamily cytokine production	2/162	103/17840	0.24027	0.346855	0.246227	Ager/Hspb1	2
BP	GO:0032612	interleukin-1 production	2/162	102/17840	0.236914	0.345983	0.245608	Ager/Hspb1	2
BP	GO:0032652	regulation of interleukin-1 production	2/162	102/17840	0.236914	0.345983	0.245608	Ager/Hspb1	2
BP	GO:0032755	positive regulation of interleukin-6 production	2/162	102/17840	0.236914	0.345983	0.245608	Cd74/Ager	2
BP	GO:0032760	positive regulation of tumor necrosis factor production	2/162	102/17840	0.236914	0.345983	0.245608	Ager/Hspb1	2
BP	GO:0006805	xenobiotic metabolic process	2/162	101/17840	0.233561	0.341847	0.242672	Cyp2b1/Cyp26b1	2
BP	GO:0009062	fatty acid catabolic process	2/162	101/17840	0.233561	0.341847	0.242672	Pck1/Adipoq	2
BP	GO:0010660	regulation of muscle cell apoptotic process	2/162	101/17840	0.233561	0.341847	0.242672	Bag3/Myocd	2
BP	GO:0098659	inorganic cation import across plasma membrane	2/162	101/17840	0.233561	0.341847	0.242672	Atp1b2/Atp1a2	2
BP	GO:0099587	inorganic ion import across plasma membrane	2/162	101/17840	0.233561	0.341847	0.242672	Atp1b2/Atp1a2	2
BP	GO:0003333	amino acid transmembrane transport	2/162	100/17840	0.23021	0.339824	0.241236	Slc6a6/Pdpn	2
BP	GO:0007200	phospholipase C-activating G protein-coupled receptor signaling pathway	2/162	100/17840	0.23021	0.339824	0.241236	Ednra/Adra1d	2
BP	GO:0043648	dicarboxylic acid metabolic process	2/162	100/17840	0.23021	0.339824	0.241236	Pck1/Prodh1	2
BP	GO:0070227	lymphocyte apoptotic process	2/162	100/17840	0.23021	0.339824	0.241236	Lyn/Cd74	2
BP	GO:0070664	negative regulation of leukocyte proliferation	2/162	100/17840	0.23021	0.339824	0.241236	Lyn/Cebpb	2
BP	GO:0090630	activation of GTPase activity	2/162	100/17840	0.23021	0.339824	0.241236	Ccl21/Ntrk3	2
BP	GO:0001656	metanephros development	2/162	99/17840	0.226863	0.336245	0.238695	Adipoq/Greb1l	2
BP	GO:0002792	negative regulation of peptide secretion	2/162	99/17840	0.226863	0.336245	0.238695	Cd200/Cd74	2
BP	GO:0006576	cellular biogenic amine metabolic process	2/162	99/17840	0.226863	0.336245	0.238695	Epas1/Ly6e	2
BP	GO:0098869	cellular oxidant detoxification	2/162	99/17840	0.226863	0.336245	0.238695	Hbb/Prdx6	2
BP	GO:0098876	vesicle-mediated transport to the plasma membrane	2/162	99/17840	0.226863	0.336245	0.238695	Akap5/Grip2	2
BP	GO:1904063	negative regulation of cation transmembrane transport	2/162	99/17840	0.226863	0.336245	0.238695	Nedd4l/Atp1a2	2
BP	GO:0030301	cholesterol transport	2/162	98/17840	0.223519	0.335224	0.23797	Abca3/Adipoq	2
BP	GO:0032092	positive regulation of protein binding	2/162	98/17840	0.223519	0.335224	0.23797	Spon1/Abl1	2
BP	GO:0045445	myoblast differentiation	2/162	98/17840	0.223519	0.335224	0.23797	Epas1/Myocd	2
BP	GO:0050829	defense response to Gram-negative bacterium	2/162	98/17840	0.223519	0.335224	0.23797	Lyz2/Serpine1	2
BP	GO:1901222	regulation of NIK/NF-kappaB signaling	2/162	98/17840	0.223519	0.335224	0.23797	Cd74/Ager	2
BP	GO:0001938	positive regulation of endothelial cell proliferation	2/162	97/17840	0.22018	0.330976	0.234955	Vegfa/Kdr	2
BP	GO:1905037	autophagosome organization	2/162	97/17840	0.22018	0.330976	0.234955	Bag3/Synpo2	2
BP	GO:0030838	positive regulation of actin filament polymerization	2/162	96/17840	0.216845	0.329134	0.233647	Ccl21/Icam1	2
BP	GO:0061053	somite development	2/162	96/17840	0.216845	0.329134	0.233647	Sema3c/Foxf1	2
BP	GO:0021536	diencephalon development	2/162	95/17840	0.213514	0.32634	0.231664	Aldh1a3/Nrp1	2
BP	GO:0032945	negative regulation of mononuclear cell proliferation	2/162	95/17840	0.213514	0.32634	0.231664	Lyn/Cebpb	2
BP	GO:0042490	mechanoreceptor differentiation	2/162	95/17840	0.213514	0.32634	0.231664	Clic5/Ntrk3	2
BP	GO:0042770	signal transduction in response to DNA damage	2/162	95/17840	0.213514	0.32634	0.231664	Cd74/Abl1	2
BP	GO:0051341	regulation of oxidoreductase activity	2/162	95/17840	0.213514	0.32634	0.231664	Abl1/Atp2b4	2
BP	GO:0016241	regulation of macroautophagy	2/162	94/17840	0.210189	0.324134	0.230098	Kdr/Bag3	2
BP	GO:0050672	negative regulation of lymphocyte proliferation	2/162	94/17840	0.210189	0.324134	0.230098	Lyn/Cebpb	2
BP	GO:0061097	regulation of protein tyrosine kinase activity	2/162	94/17840	0.210189	0.324134	0.230098	Gprc5a/Hsph1	2
BP	GO:0062207	regulation of pattern recognition receptor signaling pathway	2/162	94/17840	0.210189	0.324134	0.230098	Lyn/Hspa1a	2
BP	GO:0140029	exocytic process	2/162	94/17840	0.210189	0.324134	0.230098	Vamp8/Lyn	2
BP	GO:1901879	regulation of protein depolymerization	2/162	94/17840	0.210189	0.324134	0.230098	Map1b/Tmod1	2
BP	GO:0000045	autophagosome assembly	2/162	92/17840	0.203555	0.319151	0.22656	Bag3/Synpo2	2
BP	GO:0002088	lens development in camera-type eye	2/162	92/17840	0.203555	0.319151	0.22656	Ntrk3/Tmod1	2
BP	GO:0043506	regulation of JUN kinase activity	2/162	92/17840	0.203555	0.319151	0.22656	Ager/Dnaja1	2
BP	GO:0045685	regulation of glial cell differentiation	2/162	92/17840	0.203555	0.319151	0.22656	Serpine2/Ntrk3	2
BP	GO:0048525	negative regulation of viral process	2/162	92/17840	0.203555	0.319151	0.22656	Ly6e/Cd74	2
BP	GO:2001057	reactive nitrogen species metabolic process	2/162	92/17840	0.203555	0.319151	0.22656	Icam1/Atp2b4	2
BP	GO:0002367	cytokine production involved in immune response	2/162	90/17840	0.196945	0.312521	0.221854	Cd74/Nr4a3	2
BP	GO:0006942	regulation of striated muscle contraction	2/162	90/17840	0.196945	0.312521	0.221854	Gja5/Atp1a2	2
BP	GO:0009063	cellular amino acid catabolic process	2/162	90/17840	0.196945	0.312521	0.221854	Prodh1/Atp2b4	2
BP	GO:0031640	killing of cells of other organism	2/162	90/17840	0.196945	0.312521	0.221854	Ccl21/Lyz2	2
BP	GO:0046209	nitric oxide metabolic process	2/162	90/17840	0.196945	0.312521	0.221854	Icam1/Atp2b4	2
BP	GO:1904427	positive regulation of calcium ion transmembrane transport	2/162	90/17840	0.196945	0.312521	0.221854	Ednra/Abl1	2
BP	GO:0006140	regulation of nucleotide metabolic process	2/162	89/17840	0.193651	0.311972	0.221464	Pdk4/Gpd1	2
BP	GO:0032410	negative regulation of transporter activity	2/162	89/17840	0.193651	0.311972	0.221464	Nedd4l/Atp1a2	2
BP	GO:0043242	negative regulation of protein-containing complex disassembly	2/162	89/17840	0.193651	0.311972	0.221464	Map1b/Tmod1	2
BP	GO:0061333	renal tubule morphogenesis	2/162	89/17840	0.193651	0.311972	0.221464	Vegfa/Greb1l	2
BP	GO:0002718	regulation of cytokine production involved in immune response	2/162	88/17840	0.190364	0.307432	0.218241	Cd74/Nr4a3	2
BP	GO:0033574	response to testosterone	2/162	88/17840	0.190364	0.307432	0.218241	Spp1/Hmgcs2	2
BP	GO:0072028	nephron morphogenesis	2/162	88/17840	0.190364	0.307432	0.218241	Vegfa/Greb1l	2
BP	GO:1900542	regulation of purine nucleotide metabolic process	2/162	88/17840	0.190364	0.307432	0.218241	Pdk4/Gpd1	2
BP	GO:0007492	endoderm development	2/162	87/17840	0.187085	0.306426	0.217527	Col8a1/Itga5	2
BP	GO:0043525	positive regulation of neuron apoptotic process	2/162	87/17840	0.187085	0.306426	0.217527	Ager/Abl1	2
BP	GO:0046330	positive regulation of JNK cascade	2/162	87/17840	0.187085	0.306426	0.217527	Ccl21/Ager	2
BP	GO:0048644	muscle organ morphogenesis	2/162	87/17840	0.187085	0.306426	0.217527	Ly6e/Actc1	2
BP	GO:0051262	protein tetramerization	2/162	86/17840	0.183814	0.302665	0.214857	Aldh1a3/Aqp5	2
BP	GO:0006809	nitric oxide biosynthetic process	2/162	85/17840	0.180551	0.299714	0.212762	Icam1/Atp2b4	2
BP	GO:0008593	regulation of Notch signaling pathway	2/162	85/17840	0.180551	0.299714	0.212762	Postn/Notch4	2
BP	GO:0045913	positive regulation of carbohydrate metabolic process	2/162	85/17840	0.180551	0.299714	0.212762	Gpd1/Dgat2	2
BP	GO:0072088	nephron epithelium morphogenesis	2/162	85/17840	0.180551	0.299714	0.212762	Vegfa/Greb1l	2
BP	GO:0008088	axo-dendritic transport	2/162	84/17840	0.177298	0.297006	0.21084	LOC680121/Hspb1	2
BP	GO:0032611	interleukin-1 beta production	2/162	84/17840	0.177298	0.297006	0.21084	Ager/Hspb1	2
BP	GO:0032651	regulation of interleukin-1 beta production	2/162	84/17840	0.177298	0.297006	0.21084	Ager/Hspb1	2
BP	GO:0050805	negative regulation of synaptic transmission	2/162	84/17840	0.177298	0.297006	0.21084	Ager/Adipoq	2
BP	GO:0072078	nephron tubule morphogenesis	2/162	84/17840	0.177298	0.297006	0.21084	Vegfa/Greb1l	2
BP	GO:0014015	positive regulation of gliogenesis	2/162	82/17840	0.170821	0.29294	0.207953	Lyn/Serpine2	2
BP	GO:0030500	regulation of bone mineralization	2/162	82/17840	0.170821	0.29294	0.207953	Bmpr1b/Omd	2
BP	GO:1904589	regulation of protein import	2/162	82/17840	0.170821	0.29294	0.207953	Akap5/Bag3	2
BP	GO:0001738	morphogenesis of a polarized epithelium	2/162	83/17840	0.174054	0.29294	0.207953	Foxf1/Abl1	2
BP	GO:0016575	histone deacetylation	2/162	83/17840	0.174054	0.29294	0.207953	Vegfa/Hopx	2
BP	GO:1990089	response to nerve growth factor	2/162	83/17840	0.174054	0.29294	0.207953	Ntrk3/Serpine1	2
BP	GO:0061180	mammary gland epithelium development	2/162	81/17840	0.167597	0.289173	0.20528	Foxf1/Cebpb	2
BP	GO:0032413	negative regulation of ion transmembrane transporter activity	2/162	80/17840	0.164385	0.288036	0.204472	Nedd4l/Atp1a2	2
BP	GO:0060191	regulation of lipase activity	2/162	80/17840	0.164385	0.288036	0.204472	Marcks/Abl1	2
BP	GO:0060415	muscle tissue morphogenesis	2/162	80/17840	0.164385	0.288036	0.204472	Ly6e/Actc1	2
BP	GO:0035914	skeletal muscle cell differentiation	2/162	79/17840	0.161183	0.283475	0.201235	Cyp26b1/Myocd	2
BP	GO:1901880	negative regulation of protein depolymerization	2/162	79/17840	0.161183	0.283475	0.201235	Map1b/Tmod1	2
BP	GO:1990090	cellular response to nerve growth factor stimulus	2/162	79/17840	0.161183	0.283475	0.201235	Ntrk3/Serpine1	2
BP	GO:0038034	signal transduction in absence of ligand	2/162	78/17840	0.157994	0.280752	0.199301	Bag3/Hspa1a	2
BP	GO:0048332	mesoderm morphogenesis	2/162	78/17840	0.157994	0.280752	0.199301	Foxf1/Nr4a3	2
BP	GO:0070228	regulation of lymphocyte apoptotic process	2/162	78/17840	0.157994	0.280752	0.199301	Lyn/Cd74	2
BP	GO:0097192	extrinsic apoptotic signaling pathway in absence of ligand	2/162	78/17840	0.157994	0.280752	0.199301	Bag3/Hspa1a	2
BP	GO:0001756	somitogenesis	2/162	77/17840	0.154817	0.279625	0.198501	Sema3c/Foxf1	2
BP	GO:0002090	regulation of receptor internalization	2/162	77/17840	0.154817	0.279625	0.198501	Akap5/Vegfa	2
BP	GO:0002292	T cell differentiation involved in immune response	2/162	77/17840	0.154817	0.279625	0.198501	RT1-Da/Pck1	2
BP	GO:0007260	tyrosine phosphorylation of STAT protein	2/162	77/17840	0.154817	0.279625	0.198501	Lyn/Crlf1	2
BP	GO:1903961	positive regulation of anion transmembrane transport	2/162	77/17840	0.154817	0.279625	0.198501	Nr4a3/Adipoq	2
BP	GO:0042306	regulation of protein import into nucleus	2/162	76/17840	0.151652	0.274817	0.195088	Akap5/Bag3	2
BP	GO:0046824	positive regulation of nucleocytoplasmic transport	2/162	76/17840	0.151652	0.274817	0.195088	Akap5/Bag3	2
BP	GO:0080164	regulation of nitric oxide metabolic process	2/162	76/17840	0.151652	0.274817	0.195088	Icam1/Atp2b4	2
BP	GO:1903036	positive regulation of response to wounding	2/162	76/17840	0.151652	0.274817	0.195088	Ntrk3/Serpine1	2
BP	GO:0006749	glutathione metabolic process	2/162	75/17840	0.148501	0.27395	0.194473	Hbb/Clic5	2
BP	GO:0072171	mesonephric tubule morphogenesis	2/162	75/17840	0.148501	0.27395	0.194473	Vegfa/Greb1l	2
BP	GO:1901606	alpha-amino acid catabolic process	2/162	75/17840	0.148501	0.27395	0.194473	Prodh1/Atp2b4	2
BP	GO:0001707	mesoderm formation	2/162	74/17840	0.145364	0.269375	0.191225	Foxf1/Nr4a3	2
BP	GO:0006029	proteoglycan metabolic process	2/162	74/17840	0.145364	0.269375	0.191225	Spock2/Cytl1	2
BP	GO:0007193	adenylate cyclase-inhibiting G protein-coupled receptor signaling pathway	2/162	74/17840	0.145364	0.269375	0.191225	Akap5/Ednra	2
BP	GO:0051926	negative regulation of calcium ion transport	2/162	74/17840	0.145364	0.269375	0.191225	Icam1/Atp1a2	2
BP	GO:0055117	regulation of cardiac muscle contraction	2/162	74/17840	0.145364	0.269375	0.191225	Gja5/Atp1a2	2
BP	GO:0060675	ureteric bud morphogenesis	2/162	74/17840	0.145364	0.269375	0.191225	Vegfa/Greb1l	2
BP	GO:0032570	response to progesterone	2/162	73/17840	0.14224	0.267673	0.190017	Vegfa/Junb	2
BP	GO:0042509	regulation of tyrosine phosphorylation of STAT protein	2/162	73/17840	0.14224	0.267673	0.190017	Lyn/Crlf1	2
BP	GO:0045428	regulation of nitric oxide biosynthetic process	2/162	73/17840	0.14224	0.267673	0.190017	Icam1/Atp2b4	2
BP	GO:0045600	positive regulation of fat cell differentiation	2/162	73/17840	0.14224	0.267673	0.190017	Cebpb/Ccdc3	2
BP	GO:0097120	receptor localization to synapse	2/162	73/17840	0.14224	0.267673	0.190017	Grip2/Gpc6	2
BP	GO:0009064	glutamine family amino acid metabolic process	2/162	72/17840	0.139132	0.265013	0.188129	Prodh1/Atp2b4	2
BP	GO:0045670	regulation of osteoclast differentiation	2/162	72/17840	0.139132	0.265013	0.188129	Cldn18/Cebpb	2
BP	GO:0002931	response to ischemia	2/162	70/17840	0.132962	0.259876	0.184482	Hspb1/Hspa1a	2
BP	GO:0009409	response to cold	2/162	70/17840	0.132962	0.259876	0.184482	Vegfa/Ucp1	2
BP	GO:0030888	regulation of B cell proliferation	2/162	70/17840	0.132962	0.259876	0.184482	Lyn/Cd74	2
BP	GO:1904377	positive regulation of protein localization to cell periphery	2/162	70/17840	0.132962	0.259876	0.184482	Akap5/Atp2b4	2
BP	GO:2000179	positive regulation of neural precursor cell proliferation	2/162	70/17840	0.132962	0.259876	0.184482	Lyn/Vegfa	2
BP	GO:0030104	water homeostasis	2/162	71/17840	0.136039	0.259876	0.184482	Scd/Cyp26b1	2
BP	GO:0046847	filopodium assembly	2/162	71/17840	0.136039	0.259876	0.184482	Ccl21/Nrp1	2
BP	GO:0061045	negative regulation of wound healing	2/162	71/17840	0.136039	0.259876	0.184482	Serpine2/Serpine1	2
BP	GO:1905330	regulation of morphogenesis of an epithelium	2/162	71/17840	0.136039	0.259876	0.184482	Vegfa/Abl1	2
BP	GO:0010043	response to zinc ion	2/162	69/17840	0.129901	0.255594	0.181442	Vcam1/Mt2A	2
BP	GO:0034394	protein localization to cell surface	2/162	69/17840	0.129901	0.255594	0.181442	Emp2/Nedd4l	2
BP	GO:0050818	regulation of coagulation	2/162	69/17840	0.129901	0.255594	0.181442	Serpine2/Serpine1	2
BP	GO:1901224	positive regulation of NIK/NF-kappaB signaling	2/162	69/17840	0.129901	0.255594	0.181442	Cd74/Ager	2
BP	GO:0034698	response to gonadotropin	2/162	68/17840	0.126857	0.252628	0.179336	Icam1/Serpine1	2
BP	GO:2000107	negative regulation of leukocyte apoptotic process	2/162	68/17840	0.126857	0.252628	0.179336	Ccl21/Cd74	2
BP	GO:0031122	cytoplasmic microtubule organization	2/162	67/17840	0.123831	0.25259	0.17931	Tppp/Tacc2	2
BP	GO:0043550	regulation of lipid kinase activity	2/162	67/17840	0.123831	0.25259	0.17931	Lyn/Ccl21	2
BP	GO:0061951	establishment of protein localization to plasma membrane	2/162	67/17840	0.123831	0.25259	0.17931	Akap5/Grip2	2
BP	GO:2000401	regulation of lymphocyte migration	2/162	67/17840	0.123831	0.25259	0.17931	Ccl21/Cd200	2
BP	GO:0001658	branching involved in ureteric bud morphogenesis	2/162	66/17840	0.120822	0.247996	0.176049	Vegfa/Greb1l	2
BP	GO:0010658	striated muscle cell apoptotic process	2/162	66/17840	0.120822	0.247996	0.176049	Bag3/Myocd	2
BP	GO:0046470	phosphatidylcholine metabolic process	2/162	66/17840	0.120822	0.247996	0.176049	Lpcat1/Abca3	2
BP	GO:0055008	cardiac muscle tissue morphogenesis	2/162	66/17840	0.120822	0.247996	0.176049	Ly6e/Actc1	2
BP	GO:0060688	regulation of morphogenesis of a branching structure	2/162	66/17840	0.120822	0.247996	0.176049	Vegfa/Abl1	2
BP	GO:0061337	cardiac conduction	2/162	66/17840	0.120822	0.247996	0.176049	Gja5/Scn2b	2
BP	GO:0099637	neurotransmitter receptor transport	2/162	66/17840	0.120822	0.247996	0.176049	Akap5/Grip2	2
BP	GO:1900046	regulation of hemostasis	2/162	66/17840	0.120822	0.247996	0.176049	Serpine2/Serpine1	2
BP	GO:0030193	regulation of blood coagulation	2/162	65/17840	0.117833	0.247565	0.175743	Serpine2/Serpine1	2
BP	GO:0030837	negative regulation of actin filament polymerization	2/162	65/17840	0.117833	0.247565	0.175743	Tmod1/Fhod3	2
BP	GO:0031638	zymogen activation	2/162	65/17840	0.117833	0.247565	0.175743	Serpine2/Serpine1	2
BP	GO:0062237	protein localization to postsynapse	2/162	65/17840	0.117833	0.247565	0.175743	Grip2/Gpc6	2
BP	GO:0070059	intrinsic apoptotic signaling pathway in response to endoplasmic reticulum stress	2/162	65/17840	0.117833	0.247565	0.175743	Cebpb/Hspa1a	2
BP	GO:0008347	glial cell migration	2/162	64/17840	0.114863	0.244961	0.173894	Matn2/Atp1b2	2
BP	GO:0051058	negative regulation of small GTPase mediated signal transduction	2/162	64/17840	0.114863	0.244961	0.173894	Rasip1/Cgnl1	2
BP	GO:0097006	regulation of plasma lipoprotein particle levels	2/162	64/17840	0.114863	0.244961	0.173894	Adipoq/Dgat2	2
BP	GO:0010656	negative regulation of muscle cell apoptotic process	2/162	62/17840	0.108982	0.240388	0.170647	Bag3/Myocd	2
BP	GO:0002011	morphogenesis of an epithelial sheet	2/162	63/17840	0.111912	0.240388	0.170647	Pdpn/Itga5	2
BP	GO:0002704	negative regulation of leukocyte mediated immunity	2/162	63/17840	0.111912	0.240388	0.170647	Foxf1/RT1-A1	2
BP	GO:1903078	positive regulation of protein localization to plasma membrane	2/162	63/17840	0.111912	0.240388	0.170647	Akap5/Atp2b4	2
BP	GO:0010662	regulation of striated muscle cell apoptotic process	2/162	61/17840	0.106073	0.235878	0.167446	Bag3/Myocd	2
BP	GO:0016239	positive regulation of macroautophagy	2/162	61/17840	0.106073	0.235878	0.167446	Kdr/Bag3	2
BP	GO:0021575	hindbrain morphogenesis	2/162	61/17840	0.106073	0.235878	0.167446	Serpine2/Abl1	2
BP	GO:0032732	positive regulation of interleukin-1 production	2/162	61/17840	0.106073	0.235878	0.167446	Ager/Hspb1	2
BP	GO:0035272	exocrine system development	2/162	61/17840	0.106073	0.235878	0.167446	Sema3c/Nrp1	2
BP	GO:0042551	neuron maturation	2/162	61/17840	0.106073	0.235878	0.167446	Akap5/Grip2	2
BP	GO:0045744	negative regulation of G protein-coupled receptor signaling pathway	2/162	61/17840	0.106073	0.235878	0.167446	Rgs12/Atp2b4	2
BP	GO:0050891	multicellular organismal water homeostasis	2/162	61/17840	0.106073	0.235878	0.167446	Scd/Cyp26b1	2
BP	GO:0099172	presynapse organization	2/162	61/17840	0.106073	0.235878	0.167446	Ntrk3/Gpc6	2
BP	GO:0001825	blastocyst formation	2/162	59/17840	0.100321	0.232533	0.165071	Hopx/Junb	2
BP	GO:0010517	regulation of phospholipase activity	2/162	59/17840	0.100321	0.232533	0.165071	Marcks/Abl1	2
BP	GO:0042531	positive regulation of tyrosine phosphorylation of STAT protein	2/162	59/17840	0.100321	0.232533	0.165071	Lyn/Crlf1	2
BP	GO:0050775	positive regulation of dendrite morphogenesis	2/162	59/17840	0.100321	0.232533	0.165071	Akap5/Marcks	2
BP	GO:0060711	labyrinthine layer development	2/162	59/17840	0.100321	0.232533	0.165071	Vcam1/Junb	2
BP	GO:0140115	export across plasma membrane	2/162	59/17840	0.100321	0.232533	0.165071	Atp1b2/Atp1a2	2
BP	GO:1903539	protein localization to postsynaptic membrane	2/162	59/17840	0.100321	0.232533	0.165071	Grip2/Gpc6	2
BP	GO:1904591	positive regulation of protein import	2/162	59/17840	0.100321	0.232533	0.165071	Akap5/Bag3	2
BP	GO:0003170	heart valve development	2/162	60/17840	0.103186	0.232533	0.165071	Erg/Gja5	2
BP	GO:0003229	ventricular cardiac muscle tissue development	2/162	60/17840	0.103186	0.232533	0.165071	Ly6e/Marcks	2
BP	GO:0006584	catecholamine metabolic process	2/162	60/17840	0.103186	0.232533	0.165071	Epas1/Ly6e	2
BP	GO:0009712	catechol-containing compound metabolic process	2/162	60/17840	0.103186	0.232533	0.165071	Epas1/Ly6e	2
BP	GO:0032371	regulation of sterol transport	2/162	60/17840	0.103186	0.232533	0.165071	Abca3/Adipoq	2
BP	GO:0032374	regulation of cholesterol transport	2/162	60/17840	0.103186	0.232533	0.165071	Abca3/Adipoq	2
BP	GO:0045620	negative regulation of lymphocyte differentiation	2/162	60/17840	0.103186	0.232533	0.165071	Cd74/Hspb1	2
BP	GO:0048662	negative regulation of smooth muscle cell proliferation	2/162	60/17840	0.103186	0.232533	0.165071	Myocd/Adipoq	2
BP	GO:2001238	positive regulation of extrinsic apoptotic signaling pathway	2/162	60/17840	0.103186	0.232533	0.165071	Bmpr1b/Tnfrsf12a	2
BP	GO:0032964	collagen biosynthetic process	2/162	58/17840	0.0974792	0.229363	0.162821	Ager/Serpine1	2
BP	GO:0045599	negative regulation of fat cell differentiation	2/162	58/17840	0.0974792	0.229363	0.162821	Vegfa/Adipoq	2
BP	GO:0051496	positive regulation of stress fiber assembly	2/162	58/17840	0.0974792	0.229363	0.162821	Nrp1/Abl1	2
BP	GO:0060761	negative regulation of response to cytokine stimulus	2/162	58/17840	0.0974792	0.229363	0.162821	Adipoq/Ccdc3	2
BP	GO:0001706	endoderm formation	2/162	56/17840	0.091867	0.226002	0.160435	Col8a1/Itga5	2
BP	GO:0060612	adipose tissue development	2/162	56/17840	0.091867	0.226002	0.160435	Hmgcs2/Dgat2	2
BP	GO:0002720	positive regulation of cytokine production involved in immune response	2/162	57/17840	0.0946609	0.226002	0.160435	Cd74/Nr4a3	2
BP	GO:0006111	regulation of gluconeogenesis	2/162	57/17840	0.0946609	0.226002	0.160435	Adipoq/Dgat2	2
BP	GO:0010712	regulation of collagen metabolic process	2/162	57/17840	0.0946609	0.226002	0.160435	Ager/Serpine1	2
BP	GO:0010828	positive regulation of glucose transmembrane transport	2/162	57/17840	0.0946609	0.226002	0.160435	Nr4a3/Adipoq	2
BP	GO:0021587	cerebellum morphogenesis	2/162	57/17840	0.0946609	0.226002	0.160435	Serpine2/Abl1	2
BP	GO:0031529	ruffle organization	2/162	57/17840	0.0946609	0.226002	0.160435	Ccl21/Icam1	2
BP	GO:0043030	regulation of macrophage activation	2/162	57/17840	0.0946609	0.226002	0.160435	Cd200/Adgrf5	2
BP	GO:0051055	negative regulation of lipid biosynthetic process	2/162	57/17840	0.0946609	0.226002	0.160435	Lpcat1/Ccdc3	2
BP	GO:0014888	striated muscle adaptation	2/162	55/17840	0.089098	0.222152	0.157702	Atp2b4/Acta1	2
BP	GO:0031646	positive regulation of nervous system process	2/162	55/17840	0.089098	0.222152	0.157702	Tppp/Igsf9b	2
BP	GO:0042743	hydrogen peroxide metabolic process	2/162	55/17840	0.089098	0.222152	0.157702	Hbb/Prdx6	2
BP	GO:0043551	regulation of phosphatidylinositol 3-kinase activity	2/162	55/17840	0.089098	0.222152	0.157702	Lyn/Ccl21	2
BP	GO:0051289	protein homotetramerization	2/162	55/17840	0.089098	0.222152	0.157702	Aldh1a3/Aqp5	2
BP	GO:0060760	positive regulation of response to cytokine stimulus	2/162	55/17840	0.089098	0.222152	0.157702	Cd74/Hspa1a	2
BP	GO:0090311	regulation of protein deacetylation	2/162	55/17840	0.089098	0.222152	0.157702	Vegfa/Tppp	2
BP	GO:0003044	regulation of systemic arterial blood pressure mediated by a chemical signal	2/162	53/17840	0.0836378	0.219185	0.155596	Gja5/Adra1d	2
BP	GO:0007618	mating	2/162	53/17840	0.0836378	0.219185	0.155596	Serpine2/Ednra	2
BP	GO:0032941	secretion by tissue	2/162	53/17840	0.0836378	0.219185	0.155596	Vamp8/Aqp5	2
BP	GO:0033344	cholesterol efflux	2/162	53/17840	0.0836378	0.219185	0.155596	Abca3/Adipoq	2
BP	GO:0042307	positive regulation of protein import into nucleus	2/162	53/17840	0.0836378	0.219185	0.155596	Akap5/Bag3	2
BP	GO:0050853	B cell receptor signaling pathway	2/162	53/17840	0.0836378	0.219185	0.155596	Lyn/Abl1	2
BP	GO:0070169	positive regulation of biomineral tissue development	2/162	53/17840	0.0836378	0.219185	0.155596	Cebpb/Bmpr1b	2
BP	GO:0001960	negative regulation of cytokine-mediated signaling pathway	2/162	54/17840	0.0863547	0.219185	0.155596	Adipoq/Ccdc3	2
BP	GO:0014003	oligodendrocyte development	2/162	54/17840	0.0863547	0.219185	0.155596	Lyn/Tppp	2
BP	GO:0043268	positive regulation of potassium ion transport	2/162	54/17840	0.0863547	0.219185	0.155596	Ager/Atp1b2	2
BP	GO:0051489	regulation of filopodium assembly	2/162	54/17840	0.0863547	0.219185	0.155596	Ccl21/Nrp1	2
BP	GO:0110151	positive regulation of biomineralization	2/162	54/17840	0.0863547	0.219185	0.155596	Cebpb/Bmpr1b	2
BP	GO:0006636	unsaturated fatty acid biosynthetic process	2/162	52/17840	0.0809479	0.216213	0.153486	Cd74/Scd	2
BP	GO:0032731	positive regulation of interleukin-1 beta production	2/162	52/17840	0.0809479	0.216213	0.153486	Ager/Hspb1	2
BP	GO:0045646	regulation of erythrocyte differentiation	2/162	52/17840	0.0809479	0.216213	0.153486	Lyn/Hspa1a	2
BP	GO:0050798	activated T cell proliferation	2/162	52/17840	0.0809479	0.216213	0.153486	Ager/Abl1	2
BP	GO:0052372	modulation by symbiont of entry into host	2/162	52/17840	0.0809479	0.216213	0.153486	Ly6e/Cd74	2
BP	GO:0099054	presynapse assembly	2/162	52/17840	0.0809479	0.216213	0.153486	Ntrk3/Gpc6	2
BP	GO:0006692	prostanoid metabolic process	2/162	51/17840	0.0782858	0.212213	0.150646	Pdpn/Cd74	2
BP	GO:0006693	prostaglandin metabolic process	2/162	51/17840	0.0782858	0.212213	0.150646	Pdpn/Cd74	2
BP	GO:0034332	adherens junction organization	2/162	51/17840	0.0782858	0.212213	0.150646	Vegfa/Cdh5	2
BP	GO:0045581	negative regulation of T cell differentiation	2/162	51/17840	0.0782858	0.212213	0.150646	Cd74/Hspb1	2
BP	GO:0046688	response to copper ion	2/162	51/17840	0.0782858	0.212213	0.150646	Icam1/Mt2A	2
BP	GO:0090207	regulation of triglyceride metabolic process	2/162	51/17840	0.0782858	0.212213	0.150646	Thrsp/Dgat2	2
BP	GO:0003179	heart valve morphogenesis	2/162	50/17840	0.0756522	0.207648	0.147406	Erg/Gja5	2
BP	GO:0030857	negative regulation of epithelial cell differentiation	2/162	50/17840	0.0756522	0.207648	0.147406	Vegfa/Notch4	2
BP	GO:0032873	negative regulation of stress-activated MAPK cascade	2/162	50/17840	0.0756522	0.207648	0.147406	Dnaja1/Hsph1	2
BP	GO:0070303	negative regulation of stress-activated protein kinase signaling cascade	2/162	50/17840	0.0756522	0.207648	0.147406	Dnaja1/Hsph1	2
BP	GO:0001961	positive regulation of cytokine-mediated signaling pathway	2/162	49/17840	0.0730479	0.203739	0.144631	Cd74/Hspa1a	2
BP	GO:0031952	regulation of protein autophosphorylation	2/162	49/17840	0.0730479	0.203739	0.144631	Vegfa/Adipoq	2
BP	GO:0032965	regulation of collagen biosynthetic process	2/162	49/17840	0.0730479	0.203739	0.144631	Ager/Serpine1	2
BP	GO:0050819	negative regulation of coagulation	2/162	49/17840	0.0730479	0.203739	0.144631	Serpine2/Serpine1	2
BP	GO:1901568	fatty acid derivative metabolic process	2/162	49/17840	0.0730479	0.203739	0.144631	Hmgcs2/Dgat2	2
BP	GO:0001893	maternal placenta development	2/162	48/17840	0.0704735	0.198564	0.140958	Junb/Serpine1	2
BP	GO:0003197	endocardial cushion development	2/162	48/17840	0.0704735	0.198564	0.140958	Erg/Foxf1	2
BP	GO:0045214	sarcomere organization	2/162	48/17840	0.0704735	0.198564	0.140958	Xirp1/Fhod3	2
BP	GO:0090317	negative regulation of intracellular protein transport	2/162	48/17840	0.0704735	0.198564	0.140958	Bag3/Adipoq	2
BP	GO:1900047	negative regulation of hemostasis	2/162	48/17840	0.0704735	0.198564	0.140958	Serpine2/Serpine1	2
BP	GO:1901998	toxin transport	2/162	48/17840	0.0704735	0.198564	0.140958	Nrp1/Dnaja1	2
BP	GO:2000404	regulation of T cell migration	2/162	48/17840	0.0704735	0.198564	0.140958	Ccl21/Cd200	2
BP	GO:0007431	salivary gland development	2/162	47/17840	0.0679299	0.193917	0.137658	Sema3c/Nrp1	2
BP	GO:0008631	intrinsic apoptotic signaling pathway in response to oxidative stress	2/162	47/17840	0.0679299	0.193917	0.137658	Hsph1/Hspb1	2
BP	GO:0030195	negative regulation of blood coagulation	2/162	47/17840	0.0679299	0.193917	0.137658	Serpine2/Serpine1	2
BP	GO:0031111	negative regulation of microtubule polymerization or depolymerization	2/162	47/17840	0.0679299	0.193917	0.137658	Cdh5/Map1b	2
BP	GO:0043124	negative regulation of I-kappaB kinase/NF-kappaB signaling	2/162	47/17840	0.0679299	0.193917	0.137658	Abl1/Adipoq	2
BP	GO:0046596	regulation of viral entry into host cell	2/162	47/17840	0.0679299	0.193917	0.137658	Ly6e/Cd74	2
BP	GO:0051412	response to corticosterone	2/162	47/17840	0.0679299	0.193917	0.137658	Junb/Ntrk3	2
BP	GO:0120163	negative regulation of cold-induced thermogenesis	2/162	47/17840	0.0679299	0.193917	0.137658	Aldh1a1/Adipoq	2
BP	GO:1990573	potassium ion import across plasma membrane	2/162	47/17840	0.0679299	0.193917	0.137658	Atp1b2/Atp1a2	2
BP	GO:0002686	negative regulation of leukocyte migration	2/162	46/17840	0.0654179	0.189477	0.134507	Ccl21/Cd200	2
BP	GO:0035987	endodermal cell differentiation	2/162	46/17840	0.0654179	0.189477	0.134507	Col8a1/Itga5	2
BP	GO:0042304	regulation of fatty acid biosynthetic process	2/162	46/17840	0.0654179	0.189477	0.134507	Cd74/Pdk4	2
BP	GO:0043114	regulation of vascular permeability	2/162	46/17840	0.0654179	0.189477	0.134507	Vegfa/Cdh5	2
BP	GO:0051281	positive regulation of release of sequestered calcium ion into cytosol	2/162	46/17840	0.0654179	0.189477	0.134507	Ednra/Abl1	2
BP	GO:0051339	regulation of lyase activity	2/162	46/17840	0.0654179	0.189477	0.134507	Akap5/Cap2	2
BP	GO:1903053	regulation of extracellular matrix organization	2/162	46/17840	0.0654179	0.189477	0.134507	Pdpn/Abl1	2
BP	GO:0033120	positive regulation of RNA splicing	2/162	45/17840	0.0629381	0.184319	0.130845	Prdx6/Hspa1a	2
BP	GO:0034405	response to fluid shear stress	2/162	45/17840	0.0629381	0.184319	0.130845	Spp1/Serpine1	2
BP	GO:1990776	response to angiotensin	2/162	45/17840	0.0629381	0.184319	0.130845	Serpine1/Hspb1	2
BP	GO:0031279	regulation of cyclase activity	2/162	44/17840	0.0604915	0.178108	0.126436	Akap5/Cap2	2
BP	GO:1900026	positive regulation of substrate adhesion-dependent cell spreading	2/162	44/17840	0.0604915	0.178108	0.126436	Nrp1/Abl1	2
BP	GO:1901381	positive regulation of potassium ion transmembrane transport	2/162	44/17840	0.0604915	0.178108	0.126436	Ager/Atp1b2	2
BP	GO:0007157	heterophilic cell-cell adhesion via plasma membrane cell adhesion molecules	2/162	43/17840	0.0580788	0.172397	0.122382	Vcam1/Itga5	2
BP	GO:0010765	positive regulation of sodium ion transport	2/162	43/17840	0.0580788	0.172397	0.122382	Nedd4l/Atp1b2	2
BP	GO:0010830	regulation of myotube differentiation	2/162	43/17840	0.0580788	0.172397	0.122382	Cyp26b1/Myocd	2
BP	GO:0031076	embryonic camera-type eye development	2/162	43/17840	0.0580788	0.172397	0.122382	Aldh1a3/Aldh1a1	2
BP	GO:0030225	macrophage differentiation	2/162	42/17840	0.0557008	0.166392	0.118119	Vegfa/Adipoq	2
BP	GO:0070570	regulation of neuron projection regeneration	2/162	42/17840	0.0557008	0.166392	0.118119	Spp1/Ntrk3	2
BP	GO:0001783	B cell apoptotic process	2/162	41/17840	0.0533584	0.160677	0.114062	Lyn/Cd74	2
BP	GO:0002474	antigen processing and presentation of peptide antigen via MHC class I	2/162	41/17840	0.0533584	0.160677	0.114062	RT1-A1/RT1-A2	2
BP	GO:0007435	salivary gland morphogenesis	2/162	41/17840	0.0533584	0.160677	0.114062	Sema3c/Nrp1	2
BP	GO:0014002	astrocyte development	2/162	41/17840	0.0533584	0.160677	0.114062	Mt2A/Ager	2
BP	GO:0099174	regulation of presynapse organization	2/162	41/17840	0.0533584	0.160677	0.114062	Ntrk3/Gpc6	2
BP	GO:0010737	protein kinase A signaling	2/162	40/17840	0.0510524	0.155624	0.110475	Akap5/Adipoq	2
BP	GO:0043267	negative regulation of potassium ion transport	2/162	40/17840	0.0510524	0.155624	0.110475	Akap5/Nedd4l	2
BP	GO:0045066	regulatory T cell differentiation	2/162	40/17840	0.0510524	0.155624	0.110475	RT1-Da/Hspb1	2
BP	GO:0048821	erythrocyte development	2/162	40/17840	0.0510524	0.155624	0.110475	Hbb/Adgrf5	2
BP	GO:0010664	negative regulation of striated muscle cell apoptotic process	2/162	39/17840	0.0487836	0.149963	0.106456	Bag3/Myocd	2
BP	GO:0014850	response to muscle activity	2/162	39/17840	0.0487836	0.149963	0.106456	Postn/Akap5	2
BP	GO:0030513	positive regulation of BMP signaling pathway	2/162	39/17840	0.0487836	0.149963	0.106456	Kdr/Cdh5	2
BP	GO:0034694	response to prostaglandin	2/162	39/17840	0.0487836	0.149963	0.106456	Ccl21/Hmgcs2	2
BP	GO:0048048	embryonic eye morphogenesis	2/162	39/17840	0.0487836	0.149963	0.106456	Aldh1a3/Aldh1a1	2
BP	GO:0055081	anion homeostasis	2/162	39/17840	0.0487836	0.149963	0.106456	Spp1/Slc34a2	2
BP	GO:0086004	regulation of cardiac muscle cell contraction	2/162	39/17840	0.0487836	0.149963	0.106456	Gja5/Atp1a2	2
BP	GO:1905332	positive regulation of morphogenesis of an epithelium	2/162	39/17840	0.0487836	0.149963	0.106456	Vegfa/Abl1	2
BP	GO:0001953	negative regulation of cell-matrix adhesion	2/162	38/17840	0.0465529	0.145414	0.103227	Postn/Serpine1	2
BP	GO:0031112	positive regulation of microtubule polymerization or depolymerization	2/162	38/17840	0.0465529	0.145414	0.103227	Map1b/Hspa1a	2
BP	GO:0042908	xenobiotic transport	2/162	38/17840	0.0465529	0.145414	0.103227	Slc6a6/Abca3	2
BP	GO:0048679	regulation of axon regeneration	2/162	38/17840	0.0465529	0.145414	0.103227	Spp1/Ntrk3	2
BP	GO:0090504	epiboly	2/162	38/17840	0.0465529	0.145414	0.103227	Pdpn/Itga5	2
BP	GO:0006084	acetyl-CoA metabolic process	2/162	37/17840	0.0443613	0.140313	0.0996064	Hmgcs2/Pdk4	2
BP	GO:0033238	regulation of cellular amine metabolic process	2/162	37/17840	0.0443613	0.140313	0.0996064	Epas1/Atp2b4	2
BP	GO:0070306	lens fiber cell differentiation	2/162	37/17840	0.0443613	0.140313	0.0996064	Ntrk3/Tmod1	2
BP	GO:0086091	regulation of heart rate by cardiac conduction	2/162	37/17840	0.0443613	0.140313	0.0996064	Gja5/Scn2b	2
BP	GO:0090505	epiboly involved in wound healing	2/162	37/17840	0.0443613	0.140313	0.0996064	Pdpn/Itga5	2
BP	GO:1905606	regulation of presynapse assembly	2/162	37/17840	0.0443613	0.140313	0.0996064	Ntrk3/Gpc6	2
BP	GO:2000108	positive regulation of leukocyte apoptotic process	2/162	37/17840	0.0443613	0.140313	0.0996064	Lyn/Nr4a3	2
BP	GO:0030224	monocyte differentiation	2/162	36/17840	0.0422096	0.135335	0.096072	Vegfa/Cd74	2
BP	GO:0033005	positive regulation of mast cell activation	2/162	36/17840	0.0422096	0.135335	0.096072	Vamp8/Nr4a3	2
BP	GO:0036119	response to platelet-derived growth factor	2/162	36/17840	0.0422096	0.135335	0.096072	Gja5/Serpine1	2
BP	GO:0043537	negative regulation of blood vessel endothelial cell migration	2/162	36/17840	0.0422096	0.135335	0.096072	Atp2b4/Angpt2	2
BP	GO:0045589	regulation of regulatory T cell differentiation	2/162	36/17840	0.0422096	0.135335	0.096072	RT1-Da/Hspb1	2
BP	GO:0098751	bone cell development	2/162	36/17840	0.0422096	0.135335	0.096072	Fli1/Cldn18	2
BP	GO:0019884	antigen processing and presentation of exogenous antigen	2/162	35/17840	0.0400986	0.129964	0.0922593	Cd74/RT1-Da	2
BP	GO:0030212	hyaluronan metabolic process	2/162	35/17840	0.0400986	0.129964	0.0922593	Vegfa/Kdr	2
BP	GO:0033561	regulation of water loss via skin	2/162	35/17840	0.0400986	0.129964	0.0922593	Scd/Cyp26b1	2
BP	GO:0034381	plasma lipoprotein particle clearance	2/162	35/17840	0.0400986	0.129964	0.0922593	Adipoq/Dgat2	2
BP	GO:0035640	exploration behavior	2/162	35/17840	0.0400986	0.129964	0.0922593	Lsamp/Atp1a2	2
BP	GO:0035886	vascular associated smooth muscle cell differentiation	2/162	35/17840	0.0400986	0.129964	0.0922593	Vegfa/Myocd	2
BP	GO:0036120	cellular response to platelet-derived growth factor stimulus	2/162	35/17840	0.0400986	0.129964	0.0922593	Gja5/Serpine1	2
BP	GO:0046697	decidualization	2/162	35/17840	0.0400986	0.129964	0.0922593	Junb/Serpine1	2
BP	GO:0051491	positive regulation of filopodium assembly	2/162	35/17840	0.0400986	0.129964	0.0922593	Ccl21/Nrp1	2
BP	GO:0090218	positive regulation of lipid kinase activity	2/162	35/17840	0.0400986	0.129964	0.0922593	Lyn/Ccl21	2
BP	GO:0099560	synaptic membrane adhesion	2/162	35/17840	0.0400986	0.129964	0.0922593	Igsf9b/Gpc6	2
BP	GO:0099563	modification of synaptic structure	2/162	35/17840	0.0400986	0.129964	0.0922593	Marcks/Abl1	2
BP	GO:0002021	response to dietary excess	2/162	34/17840	0.0380294	0.125489	0.0890829	Clic5/Ucp1	2
BP	GO:0032232	negative regulation of actin filament bundle assembly	2/162	34/17840	0.0380294	0.125489	0.0890829	F11r/Cgnl1	2
BP	GO:0032373	positive regulation of sterol transport	2/162	34/17840	0.0380294	0.125489	0.0890829	Abca3/Adipoq	2
BP	GO:0032376	positive regulation of cholesterol transport	2/162	34/17840	0.0380294	0.125489	0.0890829	Abca3/Adipoq	2
BP	GO:0048710	regulation of astrocyte differentiation	2/162	34/17840	0.0380294	0.125489	0.0890829	Serpine2/Ntrk3	2
BP	GO:0050901	leukocyte tethering or rolling	2/162	34/17840	0.0380294	0.125489	0.0890829	Vcam1/Ccl21	2
BP	GO:0002507	tolerance induction	2/162	33/17840	0.0360028	0.120499	0.0855405	Lyn/RT1-A1	2
BP	GO:0010874	regulation of cholesterol efflux	2/162	33/17840	0.0360028	0.120499	0.0855405	Abca3/Adipoq	2
BP	GO:0031116	positive regulation of microtubule polymerization	2/162	33/17840	0.0360028	0.120499	0.0855405	Map1b/Hspa1a	2
BP	GO:0045932	negative regulation of muscle contraction	2/162	33/17840	0.0360028	0.120499	0.0855405	Calcrl/Atp1a2	2
BP	GO:0048668	collateral sprouting	2/162	33/17840	0.0360028	0.120499	0.0855405	Spp1/Abl1	2
BP	GO:0050654	chondroitin sulfate proteoglycan metabolic process	2/162	33/17840	0.0360028	0.120499	0.0855405	Spock2/Cytl1	2
BP	GO:0055075	potassium ion homeostasis	2/162	33/17840	0.0360028	0.120499	0.0855405	Atp1b2/Atp1a2	2
BP	GO:0060306	regulation of membrane repolarization	2/162	33/17840	0.0360028	0.120499	0.0855405	Nedd4l/Gja5	2
BP	GO:1905144	response to acetylcholine	2/162	33/17840	0.0360028	0.120499	0.0855405	Ly6e/Atp2b4	2
BP	GO:1905145	cellular response to acetylcholine	2/162	33/17840	0.0360028	0.120499	0.0855405	Ly6e/Atp2b4	2
BP	GO:0002544	chronic inflammatory response	2/162	32/17840	0.0340198	0.116207	0.0824933	Vcam1/Cebpb	2
BP	GO:1902883	negative regulation of response to oxidative stress	2/162	32/17840	0.0340198	0.116207	0.0824933	Nr4a3/Hsph1	2
BP	GO:0002026	regulation of the force of heart contraction	2/162	31/17840	0.0320814	0.110999	0.0787964	Atp2b4/Atp1a2	2
BP	GO:0002902	regulation of B cell apoptotic process	2/162	31/17840	0.0320814	0.110999	0.0787964	Lyn/Cd74	2
BP	GO:0006929	substrate-dependent cell migration	2/162	31/17840	0.0320814	0.110999	0.0787964	Nrp1/Tnfrsf12a	2
BP	GO:0019885	antigen processing and presentation of endogenous peptide antigen via MHC class I	2/162	31/17840	0.0320814	0.110999	0.0787964	RT1-A1/RT1-A2	2
BP	GO:0043276	anoikis	2/162	31/17840	0.0320814	0.110999	0.0787964	Pdk4/Itga5	2
BP	GO:0043552	positive regulation of phosphatidylinositol 3-kinase activity	2/162	31/17840	0.0320814	0.110999	0.0787964	Lyn/Ccl21	2
BP	GO:0061437	renal system vasculature development	2/162	31/17840	0.0320814	0.110999	0.0787964	Nrp1/Angpt2	2
BP	GO:0061440	kidney vasculature development	2/162	31/17840	0.0320814	0.110999	0.0787964	Nrp1/Angpt2	2
BP	GO:0086010	membrane depolarization during action potential	2/162	31/17840	0.0320814	0.110999	0.0787964	Gja5/Scn2b	2
BP	GO:1903901	negative regulation of viral life cycle	2/162	31/17840	0.0320814	0.110999	0.0787964	Ly6e/Cd74	2
BP	GO:0003085	negative regulation of systemic arterial blood pressure	2/162	30/17840	0.0301885	0.106816	0.0758269	Nedd4l/Adra1d	2
BP	GO:0007020	microtubule nucleation	2/162	30/17840	0.0301885	0.106816	0.0758269	Tppp/Hspa1a	2
BP	GO:0014829	vascular associated smooth muscle contraction	2/162	30/17840	0.0301885	0.106816	0.0758269	Ednra/Grip2	2
BP	GO:0035162	embryonic hemopoiesis	2/162	30/17840	0.0301885	0.106816	0.0758269	Vegfa/Kdr	2
BP	GO:0045761	regulation of adenylate cyclase activity	2/162	30/17840	0.0301885	0.106816	0.0758269	Akap5/Cap2	2
BP	GO:0045822	negative regulation of heart contraction	2/162	30/17840	0.0301885	0.106816	0.0758269	Adra1d/Atp1a2	2
BP	GO:0048596	embryonic camera-type eye morphogenesis	2/162	30/17840	0.0301885	0.106816	0.0758269	Aldh1a3/Aldh1a1	2
BP	GO:0086005	ventricular cardiac muscle cell action potential	2/162	30/17840	0.0301885	0.106816	0.0758269	Nedd4l/Gja5	2
BP	GO:0090025	regulation of monocyte chemotaxis	2/162	30/17840	0.0301885	0.106816	0.0758269	Lyn/Serpine1	2
BP	GO:1900745	positive regulation of p38MAPK cascade	2/162	30/17840	0.0301885	0.106816	0.0758269	Vegfa/Ager	2
BP	GO:1904994	regulation of leukocyte adhesion to vascular endothelial cell	2/162	30/17840	0.0301885	0.106816	0.0758269	Ccl21/Icam1	2
BP	GO:0002478	antigen processing and presentation of exogenous peptide antigen	2/162	29/17840	0.0283421	0.103062	0.0731622	Cd74/RT1-Da	2
BP	GO:0010955	negative regulation of protein processing	2/162	29/17840	0.0283421	0.103062	0.0731622	Serpine2/Serpine1	2
BP	GO:0033688	regulation of osteoblast proliferation	2/162	29/17840	0.0283421	0.103062	0.0731622	Ager/Abl1	2
BP	GO:0071875	adrenergic receptor signaling pathway	2/162	29/17840	0.0283421	0.103062	0.0731622	Atp2b4/Adra1d	2
BP	GO:1902042	negative regulation of extrinsic apoptotic signaling pathway via death domain receptors	2/162	29/17840	0.0283421	0.103062	0.0731622	Icam1/Serpine1	2
BP	GO:1903318	negative regulation of protein maturation	2/162	29/17840	0.0283421	0.103062	0.0731622	Serpine2/Serpine1	2
BP	GO:0002475	antigen processing and presentation via MHC class Ib	2/162	28/17840	0.0265432	0.0982874	0.0697727	RT1-A1/RT1-A2	2
BP	GO:0003148	outflow tract septum morphogenesis	2/162	28/17840	0.0265432	0.0982874	0.0697727	Sema3c/Nrp1	2
BP	GO:0042744	hydrogen peroxide catabolic process	2/162	28/17840	0.0265432	0.0982874	0.0697727	Hbb/Prdx6	2
BP	GO:0051497	negative regulation of stress fiber assembly	2/162	28/17840	0.0265432	0.0982874	0.0697727	F11r/Cgnl1	2
BP	GO:0060445	branching involved in salivary gland morphogenesis	2/162	28/17840	0.0265432	0.0982874	0.0697727	Sema3c/Nrp1	2
BP	GO:1901018	positive regulation of potassium ion transmembrane transporter activity	2/162	28/17840	0.0265432	0.0982874	0.0697727	Ager/Atp1b2	2
BP	GO:1901532	regulation of hematopoietic progenitor cell differentiation	2/162	28/17840	0.0265432	0.0982874	0.0697727	Vegfa/Kdr	2
BP	GO:1902175	regulation of oxidative stress-induced intrinsic apoptotic signaling pathway	2/162	28/17840	0.0265432	0.0982874	0.0697727	Hsph1/Hspb1	2
BP	GO:0003071	renal system process involved in regulation of systemic arterial blood pressure	2/162	27/17840	0.0247928	0.0937953	0.0665838	Emp2/Gja5	2
BP	GO:0006817	phosphate ion transport	2/162	27/17840	0.0247928	0.0937953	0.0665838	Slc34a2/Cebpb	2
BP	GO:0007620	copulation	2/162	27/17840	0.0247928	0.0937953	0.0665838	Serpine2/Ednra	2
BP	GO:0010738	regulation of protein kinase A signaling	2/162	27/17840	0.0247928	0.0937953	0.0665838	Akap5/Adipoq	2
BP	GO:0060004	reflex	2/162	27/17840	0.0247928	0.0937953	0.0665838	Aldh1a3/Nr4a3	2
BP	GO:0001829	trophectodermal cell differentiation	2/162	26/17840	0.023092	0.0885869	0.0628865	Hopx/Junb	2
BP	GO:0034114	regulation of heterotypic cell-cell adhesion	2/162	26/17840	0.023092	0.0885869	0.0628865	Ager/Adipoq	2
BP	GO:0046597	negative regulation of viral entry into host cell	2/162	26/17840	0.023092	0.0885869	0.0628865	Ly6e/Cd74	2
BP	GO:0060065	uterus development	2/162	26/17840	0.023092	0.0885869	0.0628865	Myocd/Greb1l	2
BP	GO:0061082	myeloid leukocyte cytokine production	2/162	26/17840	0.023092	0.0885869	0.0628865	Cd74/Nr4a3	2
BP	GO:0061339	establishment or maintenance of monopolar cell polarity	2/162	26/17840	0.023092	0.0885869	0.0628865	Foxf1/Map1b	2
BP	GO:1901032	negative regulation of response to reactive oxygen species	2/162	26/17840	0.023092	0.0885869	0.0628865	Nr4a3/Hsph1	2
BP	GO:1903206	negative regulation of hydrogen peroxide-induced cell death	2/162	26/17840	0.023092	0.0885869	0.0628865	Nr4a3/Hsph1	2
BP	GO:0002428	antigen processing and presentation of peptide antigen via MHC class Ib	2/162	25/17840	0.0214418	0.0841257	0.0597196	RT1-A1/RT1-A2	2
BP	GO:0002504	antigen processing and presentation of peptide or polysaccharide antigen via MHC class II	2/162	25/17840	0.0214418	0.0841257	0.0597196	Cd74/RT1-Da	2
BP	GO:0009065	glutamine family amino acid catabolic process	2/162	25/17840	0.0214418	0.0841257	0.0597196	Prodh1/Atp2b4	2
BP	GO:0010640	regulation of platelet-derived growth factor receptor signaling pathway	2/162	25/17840	0.0214418	0.0841257	0.0597196	Myocd/Adipoq	2
BP	GO:0031639	plasminogen activation	2/162	25/17840	0.0214418	0.0841257	0.0597196	Serpine2/Serpine1	2
BP	GO:0036003	positive regulation of transcription from RNA polymerase II promoter in response to stress	2/162	25/17840	0.0214418	0.0841257	0.0597196	Vegfa/Cebpb	2
BP	GO:0036010	protein localization to endosome	2/162	25/17840	0.0214418	0.0841257	0.0597196	Vegfa/Nrp1	2
BP	GO:0038093	Fc receptor signaling pathway	2/162	25/17840	0.0214418	0.0841257	0.0597196	Pigr/Nr4a3	2
BP	GO:0045056	transcytosis	2/162	25/17840	0.0214418	0.0841257	0.0597196	Pigr/Ager	2
BP	GO:0048569	post-embryonic animal organ development	2/162	25/17840	0.0214418	0.0841257	0.0597196	Vegfa/Kdr	2
BP	GO:0061162	establishment of monopolar cell polarity	2/162	25/17840	0.0214418	0.0841257	0.0597196	Foxf1/Map1b	2
BP	GO:0071880	adenylate cyclase-activating adrenergic receptor signaling pathway	2/162	25/17840	0.0214418	0.0841257	0.0597196	Atp2b4/Adra1d	2
BP	GO:1902547	regulation of cellular response to vascular endothelial growth factor stimulus	2/162	25/17840	0.0214418	0.0841257	0.0597196	Sema6a/Atp2b4	2
BP	GO:1904706	negative regulation of vascular associated smooth muscle cell proliferation	2/162	25/17840	0.0214418	0.0841257	0.0597196	Myocd/Adipoq	2
BP	GO:2000810	regulation of bicellular tight junction assembly	2/162	25/17840	0.0214418	0.0841257	0.0597196	F11r/Nedd4l	2
BP	GO:0002476	antigen processing and presentation of endogenous peptide antigen via MHC class Ib	2/162	24/17840	0.0198432	0.0813573	0.0577543	RT1-A1/RT1-A2	2
BP	GO:0002484	antigen processing and presentation of endogenous peptide antigen via MHC class I via ER pathway	2/162	24/17840	0.0198432	0.0813573	0.0577543	RT1-A1/RT1-A2	2
BP	GO:0010866	regulation of triglyceride biosynthetic process	2/162	24/17840	0.0198432	0.0813573	0.0577543	Thrsp/Dgat2	2
BP	GO:1903055	positive regulation of extracellular matrix organization	2/162	24/17840	0.0198432	0.0813573	0.0577543	Pdpn/Abl1	2
BP	GO:0017085	response to insecticide	2/162	23/17840	0.0182974	0.0765503	0.0543419	Map1b/Scn2b	2
BP	GO:0034383	low-density lipoprotein particle clearance	2/162	23/17840	0.0182974	0.0765503	0.0543419	Adipoq/Dgat2	2
BP	GO:0042481	regulation of odontogenesis	2/162	23/17840	0.0182974	0.0765503	0.0543419	Ednra/Tnfrsf11b	2
BP	GO:0070293	renal absorption	2/162	23/17840	0.0182974	0.0765503	0.0543419	Hbb/Adipoq	2
BP	GO:2000209	regulation of anoikis	2/162	23/17840	0.0182974	0.0765503	0.0543419	Pdk4/Itga5	2
BP	GO:0002495	antigen processing and presentation of peptide antigen via MHC class II	2/162	22/17840	0.0168054	0.0724331	0.0514191	Cd74/RT1-Da	2
BP	GO:0010875	positive regulation of cholesterol efflux	2/162	22/17840	0.0168054	0.0724331	0.0514191	Abca3/Adipoq	2
BP	GO:0019400	alditol metabolic process	2/162	22/17840	0.0168054	0.0724331	0.0514191	Pck1/Dgat2	2
BP	GO:0060749	mammary gland alveolus development	2/162	22/17840	0.0168054	0.0724331	0.0514191	Vegfa/Foxf1	2
BP	GO:0061377	mammary gland lobule development	2/162	22/17840	0.0168054	0.0724331	0.0514191	Vegfa/Foxf1	2
BP	GO:1903672	positive regulation of sprouting angiogenesis	2/162	22/17840	0.0168054	0.0724331	0.0514191	Vegfa/Itga5	2
BP	GO:2001014	regulation of skeletal muscle cell differentiation	2/162	22/17840	0.0168054	0.0724331	0.0514191	Cyp26b1/Myocd	2
BP	GO:0002577	regulation of antigen processing and presentation	2/162	21/17840	0.0153682	0.0681187	0.0483564	Ccl21/Cd74	2
BP	GO:0015669	gas transport	2/162	21/17840	0.0153682	0.0681187	0.0483564	Hbb/Aqp5	2
BP	GO:0035584	calcium-mediated signaling using intracellular calcium source	2/162	21/17840	0.0153682	0.0681187	0.0483564	Vcam1/Kdr	2
BP	GO:0048143	astrocyte activation	2/162	21/17840	0.0153682	0.0681187	0.0483564	Mt2A/Ager	2
BP	GO:0048535	lymph node development	2/162	21/17840	0.0153682	0.0681187	0.0483564	Ccl21/Pdpn	2
BP	GO:0071605	monocyte chemotactic protein-1 production	2/162	21/17840	0.0153682	0.0681187	0.0483564	Ager/Adipoq	2
BP	GO:0071637	regulation of monocyte chemotactic protein-1 production	2/162	21/17840	0.0153682	0.0681187	0.0483564	Ager/Adipoq	2
BP	GO:0042026	protein refolding	2/162	20/17840	0.0139872	0.0640291	0.0454533	LOC680121/Hspa1a	2
BP	GO:0051131	chaperone-mediated protein complex assembly	2/162	20/17840	0.0139872	0.0640291	0.0454533	Hopx/Hspa1a	2
BP	GO:0071071	regulation of phospholipid biosynthetic process	2/162	20/17840	0.0139872	0.0640291	0.0454533	Lpcat1/Adgrf5	2
BP	GO:0006071	glycerol metabolic process	2/162	19/17840	0.0126632	0.0596773	0.042364	Pck1/Dgat2	2
BP	GO:0030002	cellular anion homeostasis	2/162	19/17840	0.0126632	0.0596773	0.042364	Spp1/Slc34a2	2
BP	GO:0030157	pancreatic juice secretion	2/162	19/17840	0.0126632	0.0596773	0.042364	Vamp8/Aqp5	2
BP	GO:0061081	positive regulation of myeloid leukocyte cytokine production involved in immune response	2/162	19/17840	0.0126632	0.0596773	0.042364	Cd74/Nr4a3	2
BP	GO:1902176	negative regulation of oxidative stress-induced intrinsic apoptotic signaling pathway	2/162	19/17840	0.0126632	0.0596773	0.042364	Hsph1/Hspb1	2
BP	GO:1905244	regulation of modification of synaptic structure	2/162	19/17840	0.0126632	0.0596773	0.042364	Marcks/Abl1	2
BP	GO:2000479	regulation of cAMP-dependent protein kinase activity	2/162	19/17840	0.0126632	0.0596773	0.042364	Adipoq/Atp2b4	2
BP	GO:0002431	Fc receptor mediated stimulatory signaling pathway	2/162	18/17840	0.0113976	0.0550153	0.0390545	Lyn/Nr4a3	2
BP	GO:0032793	positive regulation of CREB transcription factor activity	2/162	18/17840	0.0113976	0.0550153	0.0390545	Vegfa/Cd200	2
BP	GO:0035641	locomotory exploration behavior	2/162	18/17840	0.0113976	0.0550153	0.0390545	Lsamp/Atp1a2	2
BP	GO:0070886	positive regulation of calcineurin-NFAT signaling cascade	2/162	18/17840	0.0113976	0.0550153	0.0390545	Akap5/Lmcd1	2
BP	GO:0072567	chemokine (C-X-C motif) ligand 2 production	2/162	18/17840	0.0113976	0.0550153	0.0390545	Postn/Cd74	2
BP	GO:0099638	endosome to plasma membrane protein transport	2/162	18/17840	0.0113976	0.0550153	0.0390545	Akap5/Grip2	2
BP	GO:0106058	positive regulation of calcineurin-mediated signaling	2/162	18/17840	0.0113976	0.0550153	0.0390545	Akap5/Lmcd1	2
BP	GO:2000341	regulation of chemokine (C-X-C motif) ligand 2 production	2/162	18/17840	0.0113976	0.0550153	0.0390545	Postn/Cd74	2
BP	GO:0002024	diet induced thermogenesis	2/162	17/17840	0.0101915	0.0511134	0.0362846	Clic5/Ucp1	2
BP	GO:0019886	antigen processing and presentation of exogenous peptide antigen via MHC class II	2/162	17/17840	0.0101915	0.0511134	0.0362846	Cd74/RT1-Da	2
BP	GO:0042415	norepinephrine metabolic process	2/162	17/17840	0.0101915	0.0511134	0.0362846	Epas1/Ly6e	2
BP	GO:0060644	mammary gland epithelial cell differentiation	2/162	17/17840	0.0101915	0.0511134	0.0362846	Foxf1/Cebpb	2
BP	GO:0060977	coronary vasculature morphogenesis	2/162	17/17840	0.0101915	0.0511134	0.0362846	Vegfa/Nrp1	2
BP	GO:0086012	membrane depolarization during cardiac muscle cell action potential	2/162	17/17840	0.0101915	0.0511134	0.0362846	Gja5/Scn2b	2
BP	GO:2000047	regulation of cell-cell adhesion mediated by cadherin	2/162	17/17840	0.0101915	0.0511134	0.0362846	Vegfa/Notch4	2
BP	GO:0043031	negative regulation of macrophage activation	2/162	16/17840	0.00904607	0.0471719	0.0334866	Cd200/Adgrf5	2
BP	GO:0097468	programmed cell death in response to reactive oxygen species	2/162	16/17840	0.00904607	0.0471719	0.0334866	Abl1/Hsph1	2
BP	GO:2000811	negative regulation of anoikis	2/162	16/17840	0.00904607	0.0471719	0.0334866	Pdk4/Itga5	2
BP	GO:0001977	renal system process involved in regulation of blood volume	2/162	15/17840	0.00796248	0.0427446	0.0303437	Emp2/Gja5	2
BP	GO:0003188	heart valve formation	2/162	15/17840	0.00796248	0.0427446	0.0303437	Erg/Gja5	2
BP	GO:0010421	hydrogen peroxide-mediated programmed cell death	2/162	15/17840	0.00796248	0.0427446	0.0303437	Abl1/Hsph1	2
BP	GO:0010804	negative regulation of tumor necrosis factor-mediated signaling pathway	2/162	15/17840	0.00796248	0.0427446	0.0303437	Adipoq/Ccdc3	2
BP	GO:0030007	cellular potassium ion homeostasis	2/162	15/17840	0.00796248	0.0427446	0.0303437	Atp1b2/Atp1a2	2
BP	GO:0036376	sodium ion export across plasma membrane	2/162	15/17840	0.00796248	0.0427446	0.0303437	Atp1b2/Atp1a2	2
BP	GO:0055062	phosphate ion homeostasis	2/162	15/17840	0.00796248	0.0427446	0.0303437	Spp1/Slc34a2	2
BP	GO:0060352	cell adhesion molecule production	2/162	15/17840	0.00796248	0.0427446	0.0303437	Notch4/Myocd	2
BP	GO:0061450	trophoblast cell migration	2/162	15/17840	0.00796248	0.0427446	0.0303437	Arhgdib/Vegfa	2
BP	GO:0072506	trivalent inorganic anion homeostasis	2/162	15/17840	0.00796248	0.0427446	0.0303437	Spp1/Slc34a2	2
BP	GO:0097201	negative regulation of transcription from RNA polymerase II promoter in response to stress	2/162	15/17840	0.00796248	0.0427446	0.0303437	Bag3/Hspa1a	2
BP	GO:1902306	negative regulation of sodium ion transmembrane transport	2/162	15/17840	0.00796248	0.0427446	0.0303437	Nedd4l/Atp1a2	2
BP	GO:1902667	regulation of axon guidance	2/162	15/17840	0.00796248	0.0427446	0.0303437	Vegfa/Nrp1	2
BP	GO:0010248	establishment or maintenance of transmembrane electrochemical gradient	2/162	14/17840	0.00694197	0.0393151	0.0279092	Atp1b2/Atp1a2	2
BP	GO:0010642	negative regulation of platelet-derived growth factor receptor signaling pathway	2/162	14/17840	0.00694197	0.0393151	0.0279092	Myocd/Adipoq	2
BP	GO:0014820	tonic smooth muscle contraction	2/162	14/17840	0.00694197	0.0393151	0.0279092	Ednra/Grip2	2
BP	GO:0035791	platelet-derived growth factor receptor-beta signaling pathway	2/162	14/17840	0.00694197	0.0393151	0.0279092	Abl1/Myocd	2
BP	GO:0071639	positive regulation of monocyte chemotactic protein-1 production	2/162	14/17840	0.00694197	0.0393151	0.0279092	Ager/Adipoq	2
BP	GO:0072683	T cell extravasation	2/162	14/17840	0.00694197	0.0393151	0.0279092	Icam1/F11r	2
BP	GO:0090713	immunological memory process	2/162	14/17840	0.00694197	0.0393151	0.0279092	RT1-Da/Pck1	2
BP	GO:1901163	regulation of trophoblast cell migration	2/162	14/17840	0.00694197	0.0393151	0.0279092	Arhgdib/Vegfa	2
BP	GO:1902548	negative regulation of cellular response to vascular endothelial growth factor stimulus	2/162	14/17840	0.00694197	0.0393151	0.0279092	Sema6a/Atp2b4	2
BP	GO:2000650	negative regulation of sodium ion transmembrane transporter activity	2/162	14/17840	0.00694197	0.0393151	0.0279092	Nedd4l/Atp1a2	2
BP	GO:0003093	regulation of glomerular filtration	2/162	13/17840	0.00598577	0.0363194	0.0257826	Emp2/Gja5	2
BP	GO:0010755	regulation of plasminogen activation	2/162	13/17840	0.00598577	0.0363194	0.0257826	Serpine2/Serpine1	2
BP	GO:0030953	astral microtubule organization	2/162	13/17840	0.00598577	0.0363194	0.0257826	Tppp/Tacc2	2
BP	GO:0032060	bleb assembly	2/162	13/17840	0.00598577	0.0363194	0.0257826	Emp2/Prdx6	2
BP	GO:0032488	Cdc42 protein signal transduction	2/162	13/17840	0.00598577	0.0363194	0.0257826	Nrp1/Abl1	2
BP	GO:0071679	commissural neuron axon guidance	2/162	13/17840	0.00598577	0.0363194	0.0257826	Vegfa/Nrp1	2
BP	GO:0071872	cellular response to epinephrine stimulus	2/162	13/17840	0.00598577	0.0363194	0.0257826	Adipoq/Atp2b4	2
BP	GO:0090557	establishment of endothelial intestinal barrier	2/162	13/17840	0.00598577	0.0363194	0.0257826	Icam1/F11r	2
BP	GO:1901298	regulation of hydrogen peroxide-mediated programmed cell death	2/162	13/17840	0.00598577	0.0363194	0.0257826	Abl1/Hsph1	2
BP	GO:2000343	positive regulation of chemokine (C-X-C motif) ligand 2 production	2/162	13/17840	0.00598577	0.0363194	0.0257826	Postn/Cd74	2
BP	GO:0009744	response to sucrose	2/162	12/17840	0.00509513	0.0332015	0.0235692	Calcrl/Adipoq	2
BP	GO:0010749	regulation of nitric oxide mediated signal transduction	2/162	12/17840	0.00509513	0.0332015	0.0235692	Vegfa/Atp2b4	2
BP	GO:0014824	artery smooth muscle contraction	2/162	12/17840	0.00509513	0.0332015	0.0235692	Ednra/Grip2	2
BP	GO:0034285	response to disaccharide	2/162	12/17840	0.00509513	0.0332015	0.0235692	Calcrl/Adipoq	2
BP	GO:0071377	cellular response to glucagon stimulus	2/162	12/17840	0.00509513	0.0332015	0.0235692	Pck1/Serpine1	2
BP	GO:1900272	negative regulation of long-term synaptic potentiation	2/162	12/17840	0.00509513	0.0332015	0.0235692	Ager/Abl1	2
BP	GO:1905245	regulation of aspartic-type peptidase activity	2/162	12/17840	0.00509513	0.0332015	0.0235692	Lyn/Ager	2
BP	GO:0001767	establishment of lymphocyte polarity	2/162	11/17840	0.00427132	0.0295568	0.0209819	Ccl21/Cyp26b1	2
BP	GO:0001768	establishment of T cell polarity	2/162	11/17840	0.00427132	0.0295568	0.0209819	Ccl21/Cyp26b1	2
BP	GO:0002138	retinoic acid biosynthetic process	2/162	11/17840	0.00427132	0.0295568	0.0209819	Aldh1a3/Aldh1a1	2
BP	GO:0002579	positive regulation of antigen processing and presentation	2/162	11/17840	0.00427132	0.0295568	0.0209819	Ccl21/Cd74	2
BP	GO:0016102	diterpenoid biosynthetic process	2/162	11/17840	0.00427132	0.0295568	0.0209819	Aldh1a3/Aldh1a1	2
BP	GO:0030643	cellular phosphate ion homeostasis	2/162	11/17840	0.00427132	0.0295568	0.0209819	Spp1/Slc34a2	2
BP	GO:0031077	post-embryonic camera-type eye development	2/162	11/17840	0.00427132	0.0295568	0.0209819	Vegfa/Kdr	2
BP	GO:0045602	negative regulation of endothelial cell differentiation	2/162	11/17840	0.00427132	0.0295568	0.0209819	Vegfa/Notch4	2
BP	GO:0048845	venous blood vessel morphogenesis	2/162	11/17840	0.00427132	0.0295568	0.0209819	Vegfa/Notch4	2
BP	GO:0060353	regulation of cell adhesion molecule production	2/162	11/17840	0.00427132	0.0295568	0.0209819	Notch4/Myocd	2
BP	GO:0060600	dichotomous subdivision of an epithelial terminal unit	2/162	11/17840	0.00427132	0.0295568	0.0209819	Sema3c/Nrp1	2
BP	GO:0060900	embryonic camera-type eye formation	2/162	11/17840	0.00427132	0.0295568	0.0209819	Aldh1a3/Aldh1a1	2
BP	GO:0060947	cardiac vascular smooth muscle cell differentiation	2/162	11/17840	0.00427132	0.0295568	0.0209819	Vegfa/Myocd	2
BP	GO:0072502	cellular trivalent inorganic anion homeostasis	2/162	11/17840	0.00427132	0.0295568	0.0209819	Spp1/Slc34a2	2
BP	GO:0090715	immunological memory formation process	2/162	11/17840	0.00427132	0.0295568	0.0209819	RT1-Da/Pck1	2
BP	GO:1902946	protein localization to early endosome	2/162	11/17840	0.00427132	0.0295568	0.0209819	Vegfa/Nrp1	2
BP	GO:1902959	regulation of aspartic-type endopeptidase activity involved in amyloid precursor protein catabolic process	2/162	11/17840	0.00427132	0.0295568	0.0209819	Lyn/Ager	2
BP	GO:2001214	positive regulation of vasculogenesis	2/162	11/17840	0.00427132	0.0295568	0.0209819	Rin2/Kdr	2
BP	GO:0002349	histamine production involved in inflammatory response	2/162	10/17840	0.00351562	0.0270052	0.0191706	Vamp8/Lyn	2
BP	GO:0002441	histamine secretion involved in inflammatory response	2/162	10/17840	0.00351562	0.0270052	0.0191706	Vamp8/Lyn	2
BP	GO:0002553	histamine secretion by mast cell	2/162	10/17840	0.00351562	0.0270052	0.0191706	Vamp8/Lyn	2
BP	GO:0002604	regulation of dendritic cell antigen processing and presentation	2/162	10/17840	0.00351562	0.0270052	0.0191706	Ccl21/Cd74	2
BP	GO:0043379	memory T cell differentiation	2/162	10/17840	0.00351562	0.0270052	0.0191706	RT1-Da/Pck1	2
BP	GO:0048739	cardiac muscle fiber development	2/162	10/17840	0.00351562	0.0270052	0.0191706	Vegfa/Myh11	2
BP	GO:0097048	dendritic cell apoptotic process	2/162	10/17840	0.00351562	0.0270052	0.0191706	Lyn/Ccl21	2
BP	GO:0150172	regulation of phosphatidylcholine metabolic process	2/162	10/17840	0.00351562	0.0270052	0.0191706	Lpcat1/Abca3	2
BP	GO:1904753	negative regulation of vascular associated smooth muscle cell migration	2/162	10/17840	0.00351562	0.0270052	0.0191706	Myocd/Adipoq	2
BP	GO:2000668	regulation of dendritic cell apoptotic process	2/162	10/17840	0.00351562	0.0270052	0.0191706	Lyn/Ccl21	2
BP	GO:0016311	dephosphorylation	1/162	484/17840	0.988625	0.988625	0.701809	Cdh5	1
BP	GO:0006281	DNA repair	1/162	460/17840	0.985756	0.986056	0.699986	Hspa1a	1
BP	GO:0010256	endomembrane system organization	1/162	441/17840	0.982983	0.983583	0.69823	Serpine2	1
BP	GO:0198738	cell-cell signaling by wnt	1/162	424/17840	0.980052	0.980949	0.696361	Abl1	1
BP	GO:0016055	Wnt signaling pathway	1/162	421/17840	0.979485	0.980681	0.69617	Abl1	1
BP	GO:0006397	mRNA processing	1/162	416/17840	0.978504	0.979998	0.695685	Prdx6	1
BP	GO:0044772	mitotic cell cycle phase transition	1/162	387/17840	0.971822	0.973603	0.691146	Pdpn	1
BP	GO:0018205	peptidyl-lysine modification	1/162	383/17840	0.970752	0.972828	0.690595	Myocd	1
BP	GO:0006470	protein dephosphorylation	1/162	308/17840	0.941235	0.943536	0.669802	Cdh5	1
BP	GO:0030111	regulation of Wnt signaling pathway	1/162	307/17840	0.940687	0.943275	0.669616	Abl1	1
BP	GO:0002831	regulation of response to biotic stimulus	1/162	299/17840	0.936116	0.938978	0.666566	RT1-A1	1
BP	GO:0033044	regulation of chromosome organization	1/162	293/17840	0.932459	0.935597	0.664166	Vegfa	1
BP	GO:0071103	DNA conformation change	1/162	283/17840	0.925897	0.929581	0.659895	Abl1	1
BP	GO:0140014	mitotic nuclear division	1/162	278/17840	0.922382	0.926336	0.657592	Hspa1a	1
BP	GO:0001505	regulation of neurotransmitter levels	1/162	274/17840	0.919451	0.923675	0.655703	Atp1a2	1
BP	GO:1901990	regulation of mitotic cell cycle phase transition	1/162	272/17840	0.917945	0.923577	0.655633	Pdpn	1
BP	GO:1903362	regulation of cellular protein catabolic process	1/162	253/17840	0.902163	0.908812	0.645152	Hspa1a	1
BP	GO:0043543	protein acylation	1/162	248/17840	0.89753	0.904701	0.642234	Myocd	1
BP	GO:2000116	regulation of cysteine-type endopeptidase activity	1/162	245/17840	0.894647	0.902072	0.640367	Vegfa	1
BP	GO:0021953	central nervous system neuron differentiation	1/162	239/17840	0.888636	0.896562	0.636456	Nrp1	1
BP	GO:0051607	defense response to virus	1/162	234/17840	0.883367	0.89207	0.633267	Vamp8	1
BP	GO:0140546	defense response to symbiont	1/162	234/17840	0.883367	0.89207	0.633267	Vamp8	1
BP	GO:1901293	nucleoside phosphate biosynthetic process	1/162	234/17840	0.883367	0.89207	0.633267	Pdk4	1
BP	GO:0009165	nucleotide biosynthetic process	1/162	231/17840	0.880087	0.889854	0.631694	Pdk4	1
BP	GO:0000209	protein polyubiquitination	1/162	230/17840	0.878974	0.889003	0.631089	Nedd4l	1
BP	GO:0016458	gene silencing	1/162	228/17840	0.876717	0.886993	0.629662	Myocd	1
BP	GO:0051054	positive regulation of DNA metabolic process	1/162	225/17840	0.873251	0.883759	0.627367	Vegfa	1
BP	GO:0045930	negative regulation of mitotic cell cycle	1/162	224/17840	0.872075	0.882841	0.626715	Abl1	1
BP	GO:0043281	regulation of cysteine-type endopeptidase activity involved in apoptotic process	1/162	220/17840	0.86726	0.878238	0.623447	Vegfa	1
BP	GO:1903050	regulation of proteolysis involved in cellular protein catabolic process	1/162	217/17840	0.863531	0.875272	0.621342	Hspa1a	1
BP	GO:0035303	regulation of dephosphorylation	1/162	214/17840	0.859697	0.871925	0.618966	Cdh5	1
BP	GO:0006473	protein acetylation	1/162	206/17840	0.848944	0.861552	0.611602	Myocd	1
BP	GO:0048515	spermatid differentiation	1/162	203/17840	0.844703	0.858045	0.609113	Septin4	1
BP	GO:0002793	positive regulation of peptide secretion	1/162	195/17840	0.832809	0.846224	0.600722	Vamp8	1
BP	GO:0007286	spermatid development	1/162	195/17840	0.832809	0.846224	0.600722	Septin4	1
BP	GO:0015718	monocarboxylic acid transport	1/162	195/17840	0.832809	0.846224	0.600722	Slco2a1	1
BP	GO:0140013	meiotic nuclear division	1/162	192/17840	0.828118	0.842764	0.598265	Cyp26b1	1
BP	GO:0009755	hormone-mediated signaling pathway	1/162	186/17840	0.818342	0.833849	0.591937	Dnaja1	1
BP	GO:2001252	positive regulation of chromosome organization	1/162	186/17840	0.818342	0.833849	0.591937	Vegfa	1
BP	GO:0072522	purine-containing compound biosynthetic process	1/162	185/17840	0.81666	0.832653	0.591087	Pdk4	1
BP	GO:2001257	regulation of cation channel activity	1/162	185/17840	0.81666	0.832653	0.591087	Nedd4l	1
BP	GO:0006643	membrane lipid metabolic process	1/162	184/17840	0.814962	0.831697	0.590409	Sftpb	1
BP	GO:0000082	G1/S transition of mitotic cell cycle	1/162	183/17840	0.813248	0.830207	0.589351	Pdpn	1
BP	GO:0061136	regulation of proteasomal protein catabolic process	1/162	183/17840	0.813248	0.830207	0.589351	Hspa1a	1
BP	GO:0045088	regulation of innate immune response	1/162	181/17840	0.809774	0.827433	0.587382	RT1-A1	1
BP	GO:0006164	purine nucleotide biosynthetic process	1/162	178/17840	0.804442	0.82224	0.583696	Pdk4	1
BP	GO:0018394	peptidyl-lysine acetylation	1/162	178/17840	0.804442	0.82224	0.583696	Myocd	1
BP	GO:0046390	ribose phosphate biosynthetic process	1/162	178/17840	0.804442	0.82224	0.583696	Pdk4	1
BP	GO:0009260	ribonucleotide biosynthetic process	1/162	171/17840	0.791415	0.809683	0.574781	Pdk4	1
BP	GO:0034250	positive regulation of cellular amide metabolic process	1/162	170/17840	0.789485	0.80796	0.573558	Niban1	1
BP	GO:0000910	cytokinesis	1/162	168/17840	0.785572	0.804457	0.571072	Septin4	1
BP	GO:0043433	negative regulation of DNA-binding transcription factor activity	1/162	168/17840	0.785572	0.804457	0.571072	Cd200	1
BP	GO:0034249	negative regulation of cellular amide metabolic process	1/162	166/17840	0.781586	0.801376	0.568885	Spon1	1
BP	GO:0051302	regulation of cell division	1/162	166/17840	0.781586	0.801376	0.568885	Vegfa	1
BP	GO:0006475	internal protein amino acid acetylation	1/162	165/17840	0.779566	0.800055	0.567947	Myocd	1
BP	GO:0018393	internal peptidyl-lysine acetylation	1/162	165/17840	0.779566	0.800055	0.567947	Myocd	1
BP	GO:0050714	positive regulation of protein secretion	1/162	163/17840	0.775469	0.796598	0.565493	Vamp8	1
BP	GO:0006694	steroid biosynthetic process	1/162	161/17840	0.771297	0.793058	0.562979	Hmgcs2	1
BP	GO:2000058	regulation of ubiquitin-dependent protein catabolic process	1/162	160/17840	0.769182	0.791131	0.561612	Hspa1a	1
BP	GO:0016482	cytosolic transport	1/162	159/17840	0.767047	0.789431	0.560405	Emp2	1
BP	GO:0016573	histone acetylation	1/162	159/17840	0.767047	0.789431	0.560405	Myocd	1
BP	GO:0009152	purine ribonucleotide biosynthetic process	1/162	158/17840	0.764893	0.787708	0.559182	Pdk4	1
BP	GO:0061025	membrane fusion	1/162	158/17840	0.764893	0.787708	0.559182	Vamp8	1
BP	GO:0019233	sensory perception of pain	1/162	157/17840	0.76272	0.785963	0.557943	Ednra	1
BP	GO:0050680	negative regulation of epithelial cell proliferation	1/162	154/17840	0.756078	0.779363	0.553258	Ager	1
BP	GO:0016052	carbohydrate catabolic process	1/162	153/17840	0.753823	0.777284	0.551781	Gpd1	1
BP	GO:0051168	nuclear export	1/162	152/17840	0.751547	0.775181	0.550289	Bag3	1
BP	GO:0021987	cerebral cortex development	1/162	150/17840	0.746933	0.770664	0.547083	Tacc2	1
BP	GO:0031047	gene silencing by RNA	1/162	148/17840	0.742234	0.766298	0.543983	Myocd	1
BP	GO:1903364	positive regulation of cellular protein catabolic process	1/162	147/17840	0.739852	0.764079	0.542408	Hspa1a	1
BP	GO:0048284	organelle fusion	1/162	143/17840	0.730104	0.754487	0.535598	Vamp8	1
BP	GO:0019730	antimicrobial humoral response	1/162	142/17840	0.72761	0.752147	0.533937	Ccl21	1
BP	GO:0030183	B cell differentiation	1/162	142/17840	0.72761	0.752147	0.533937	Abl1	1
BP	GO:0048706	embryonic skeletal system development	1/162	142/17840	0.72761	0.752147	0.533937	Mmp16	1
BP	GO:0045727	positive regulation of translation	1/162	141/17840	0.725094	0.750255	0.532595	Niban1	1
BP	GO:0050684	regulation of mRNA processing	1/162	141/17840	0.725094	0.750255	0.532595	Prdx6	1
BP	GO:0009799	specification of symmetry	1/162	140/17840	0.722555	0.7481	0.531064	Foxf1	1
BP	GO:0006665	sphingolipid metabolic process	1/162	139/17840	0.719992	0.745682	0.529348	Sftpb	1
BP	GO:0009855	determination of bilateral symmetry	1/162	139/17840	0.719992	0.745682	0.529348	Foxf1	1
BP	GO:0043467	regulation of generation of precursor metabolites and energy	1/162	139/17840	0.719992	0.745682	0.529348	Gpd1	1
BP	GO:0046474	glycerophospholipid biosynthetic process	1/162	139/17840	0.719992	0.745682	0.529348	Lpcat1	1
BP	GO:0072331	signal transduction by p53 class mediator	1/162	139/17840	0.719992	0.745682	0.529348	Cd74	1
BP	GO:1903322	positive regulation of protein modification by small protein conjugation or removal	1/162	139/17840	0.719992	0.745682	0.529348	Septin4	1
BP	GO:0035304	regulation of protein dephosphorylation	1/162	136/17840	0.712162	0.738973	0.524585	Cdh5	1
BP	GO:0042157	lipoprotein metabolic process	1/162	136/17840	0.712162	0.738973	0.524585	Dgat2	1
BP	GO:0015748	organophosphate ester transport	1/162	135/17840	0.709504	0.736914	0.523124	Abca3	1
BP	GO:0030177	positive regulation of Wnt signaling pathway	1/162	135/17840	0.709504	0.736914	0.523124	Abl1	1
BP	GO:0009582	detection of abiotic stimulus	1/162	134/17840	0.706822	0.734593	0.521476	Serpine2	1
BP	GO:0016441	posttranscriptional gene silencing	1/162	134/17840	0.706822	0.734593	0.521476	Myocd	1
BP	GO:0043401	steroid hormone mediated signaling pathway	1/162	132/17840	0.701383	0.729403	0.517792	Dnaja1	1
BP	GO:0061013	regulation of mRNA catabolic process	1/162	132/17840	0.701383	0.729403	0.517792	Vegfa	1
BP	GO:0006611	protein export from nucleus	1/162	131/17840	0.698626	0.726997	0.516084	Bag3	1
BP	GO:0007631	feeding behavior	1/162	131/17840	0.698626	0.726997	0.516084	Nr4a3	1
BP	GO:0007368	determination of left/right symmetry	1/162	130/17840	0.695844	0.724791	0.514518	Foxf1	1
BP	GO:0032434	regulation of proteasomal ubiquitin-dependent protein catabolic process	1/162	130/17840	0.695844	0.724791	0.514518	Hspa1a	1
BP	GO:0032200	telomere organization	1/162	128/17840	0.690203	0.719372	0.510671	Hspa1a	1
BP	GO:0060996	dendritic spine development	1/162	128/17840	0.690203	0.719372	0.510671	Marcks	1
BP	GO:0035194	post-transcriptional gene silencing by RNA	1/162	127/17840	0.687343	0.716847	0.508879	Myocd	1
BP	GO:0042177	negative regulation of protein catabolic process	1/162	127/17840	0.687343	0.716847	0.508879	Serpine2	1
BP	GO:0000723	telomere maintenance	1/162	126/17840	0.684457	0.714292	0.507065	Hspa1a	1
BP	GO:0050852	T cell receptor signaling pathway	1/162	125/17840	0.681545	0.711706	0.505229	Abl1	1
BP	GO:1903052	positive regulation of proteolysis involved in cellular protein catabolic process	1/162	125/17840	0.681545	0.711706	0.505229	Hspa1a	1
BP	GO:0051053	negative regulation of DNA metabolic process	1/162	124/17840	0.678606	0.709088	0.503371	Adipoq	1
BP	GO:0031929	TOR signaling	1/162	123/17840	0.67564	0.70689	0.50181	Kdr	1
BP	GO:0035821	modulation of process of other organism	1/162	122/17840	0.672647	0.703983	0.499747	Ntrk3	1
[truncated: 1,246 more rows]

## Sheet: Table S4
Table S4. Kyoto Encyclopedia of Genes and Genomes (KEGG) pathway analysis of differentially expressed mRNAs (DEmRNAs) in pulmonary arteries of HPH rats.
ID	Description	GeneRatio	BgRatio	pvalue	p.adjust	qvalue	geneID	Count
rno04514	Cell adhesion molecules	8/90	172/8869	0.00034083	0.0158486	0.0139023	Vcam1/Icam1/Cldn18/F11r/Cdh5/RT1-Da/RT1-A1/RT1-A2	8
rno04360	Axon guidance	7/90	181/8869	0.00235882	0.048749	0.0427623	Sema3c/Sema6a/Nrp1/Bmpr1b/Abl1/Sema3d/Enah	7
rno05206	MicroRNAs in cancer	6/90	292/8869	0.075865	0.335607	0.294392	Vegfa/Notch4/Marcks/Abl1/Mmp16/Itga5	6
rno04010	MAPK signaling pathway	6/90	293/8869	0.0768449	0.335607	0.294392	Vegfa/Kdr/Hspb1/Angpt2/Hspa1b/Flnc	6
rno04020	Calcium signaling pathway	6/90	238/8869	0.0336736	0.231974	0.203486	Vegfa/Kdr/Ednra/Ntrk3/Atp2b4/Adra1d	6
rno05165	Human papillomavirus infection	6/90	353/8869	0.148426	0.484338	0.424858	Vegfa/Spp1/Notch4/RT1-A1/RT1-A2/Itga5	6
rno04151	PI3K-Akt signaling pathway	6/90	345/8869	0.137499	0.456695	0.400609	Vegfa/Spp1/Kdr/Pck1/Itga5/Angpt2	6
rno05167	Kaposi sarcoma-associated herpesvirus infection	6/90	216/8869	0.0222683	0.207096	0.181663	Lyn/Icam1/Vegfa/RT1-A1/RT1-A2/Angpt2	6
rno03320	PPAR signaling pathway	6/90	86/8869	0.000226356	0.0151568	0.0132954	Plin1/Scd/Hmgcs2/Pck1/Adipoq/Ucp1	6
rno05418	Fluid shear stress and atherosclerosis	6/90	151/8869	0.00424164	0.0717224	0.0629144	Vcam1/Icam1/Vegfa/Kdr/Cdh5/Bmpr1b	6
rno04970	Salivary secretion	6/90	81/8869	0.00016271	0.0151568	0.0132954	Lyz2/Aqp5/Atp1b2/Atp2b4/Adra1d/Atp1a2	6
rno04978	Mineral absorption	5/90	56/8869	0.000244465	0.0151568	0.0132954	Slc34a2/Mt2A/Atp1b2/Atp2b4/Atp1a2	5
rno04510	Focal adhesion	5/90	200/8869	0.0523465	0.295044	0.25881	Vegfa/Spp1/Kdr/Itga5/Flnc	5
rno05169	Epstein-Barr virus infection	5/90	226/8869	0.079391	0.335607	0.294392	Lyn/Icam1/RT1-Da/RT1-A1/RT1-A2	5
rno04530	Tight junction	5/90	167/8869	0.02718	0.210645	0.184776	Cldn18/F11r/Nedd4l/Myh11/Cgnl1	5
rno04261	Adrenergic signaling in cardiomyocytes	5/90	148/8869	0.0171015	0.19841	0.174044	Actc1/Atp1b2/Atp2b4/Adra1d/Atp1a2	5
rno00830	Retinol metabolism	5/90	86/8869	0.00175621	0.0429797	0.0377015	Aldh1a3/Aldh1a1/Cyp2b1/Cyp26b1/Aox3	5
rno05168	Herpes simplex virus 1 infection	5/90	384/8869	0.35036	0.658252	0.577414	Cd74/RT1-Da/RT1-A1/RT1-A2/Itga5	5
rno04612	Antigen processing and presentation	5/90	87/8869	0.00184859	0.0429797	0.0377015	Cd74/RT1-Da/RT1-A1/RT1-A2/Hspa1b	5
rno05416	Viral myocarditis	5/90	85/8869	0.00166726	0.0429797	0.0377015	Icam1/RT1-Da/RT1-A1/RT1-A2/Abl1	5
rno05166	Human T-cell leukemia virus 1 infection	5/90	249/8869	0.108525	0.410688	0.360253	Icam1/Nrp1/RT1-Da/RT1-A1/RT1-A2	5
rno05417	Lipid and atherosclerosis	5/90	209/8869	0.0609848	0.306572	0.268923	Vcam1/Lyn/Icam1/Ager/Hspa1b	5
rno04933	AGE-RAGE signaling pathway in diabetic complications	5/90	101/8869	0.00354725	0.0659788	0.0578762	Vcam1/Icam1/Vegfa/Ager/Serpine1	5
rno04670	Leukocyte transendothelial migration	5/90	117/8869	0.00661353	0.0946244	0.0830039	Vcam1/Icam1/Cldn18/F11r/Cdh5	5
rno04145	Phagosome	5/90	185/8869	0.0396539	0.245854	0.215661	Sftpa1/RT1-Da/RT1-A1/RT1-A2/Itga5	5
rno04022	cGMP-PKG signaling pathway	5/90	171/8869	0.0296982	0.220955	0.19382	Ednra/Atp1b2/Atp2b4/Adra1d/Atp1a2	5
rno05208	Chemical carcinogenesis - reactive oxygen species	4/90	234/8869	0.213516	0.551582	0.483844	Vegfa/Akr1c15/Abl1/ND1	4
rno04015	Rap1 signaling pathway	4/90	213/8869	0.170266	0.50269	0.440956	Vegfa/Kdr/Enah/Angpt2	4
rno05205	Proteoglycans in cancer	4/90	207/8869	0.158541	0.499807	0.438428	Vegfa/Kdr/Itga5/Flnc	4
rno04014	Ras signaling pathway	4/90	231/8869	0.207148	0.550423	0.482827	Vegfa/Kdr/Abl1/Angpt2	4
rno05203	Viral carcinogenesis	4/90	221/8869	0.186361	0.525198	0.4607	Hist1h2ao/Lyn/RT1-A1/RT1-A2	4
rno05202	Transcriptional misregulation in cancer	4/90	193/8869	0.132466	0.447977	0.392962	Fli1/Erg/Cebpb/Nr4a3	4
rno04060	Cytokine-cytokine receptor interaction	4/90	269/8869	0.29118	0.593384	0.520512	Ccl21/Bmpr1b/Tnfrsf11b/Tnfrsf12a	4
rno04064	NF-kappa B signaling pathway	4/90	98/8869	0.0173747	0.19841	0.174044	Vcam1/Lyn/Ccl21/Icam1	4
rno04668	TNF signaling pathway	4/90	111/8869	0.0261026	0.210645	0.184776	Vcam1/Icam1/Junb/Cebpb	4
rno04371	Apelin signaling pathway	4/90	136/8869	0.0492192	0.295044	0.25881	Spp1/Plin1/Serpine1/Ucp1	4
rno04144	Endocytosis	4/90	275/8869	0.304938	0.609876	0.534979	RT1-A1/RT1-A2/Nedd4l/Hspa1b	4
rno04270	Vascular smooth muscle contraction	4/90	138/8869	0.0514355	0.295044	0.25881	Ednra/Calcrl/Myh11/Adra1d	4
rno04024	cAMP signaling pathway	4/90	215/8869	0.174242	0.504979	0.442964	Ednra/Atp1b2/Atp2b4/Atp1a2	4
rno04370	VEGF signaling pathway	3/90	58/8869	0.0208716	0.207096	0.181663	Vegfa/Kdr/Hspb1	3
rno05163	Human cytomegalovirus infection	3/90	248/8869	0.462963	0.726786	0.637531	Vegfa/RT1-A1/RT1-A2	3
rno04066	HIF-1 signaling pathway	3/90	113/8869	0.107088	0.410688	0.360253	Vegfa/Serpine1/Angpt2	3
rno05415	Diabetic cardiomyopathy	3/90	214/8869	0.370422	0.668917	0.586769	Ager/Pdk4/ND1	3
rno04141	Protein processing in endoplasmic reticulum	3/90	168/8869	0.242859	0.568991	0.499115	Dnaja1/Hsph1/Hspa1b	3
rno04919	Thyroid hormone signaling pathway	3/90	124/8869	0.131343	0.447977	0.392962	Notch4/Atp1b2/Atp1a2	3
rno05322	Systemic lupus erythematosus	3/90	119/8869	0.120086	0.437486	0.383759	Hist1h2ao/C4a/RT1-Da	3
rno04722	Neurotrophin signaling pathway	3/90	120/8869	0.122308	0.437486	0.383759	Arhgdib/Ntrk3/Abl1	3
rno04964	Proximal tubule bicarbonate reclamation	3/90	22/8869	0.00135342	0.0429797	0.0377015	Pck1/Atp1b2/Atp1a2	3
rno04810	Regulation of actin cytoskeleton	3/90	223/8869	0.395321	0.687193	0.602801	Itga5/Myh11/Enah	3
rno04974	Protein digestion and absorption	3/90	103/8869	0.0867804	0.358692	0.314642	Col8a1/Atp1b2/Atp1a2	3
rno05332	Graft-versus-host disease	3/90	61/8869	0.0238236	0.210141	0.184334	RT1-Da/RT1-A1/RT1-A2	3
rno05330	Allograft rejection	3/90	62/8869	0.0248553	0.210141	0.184334	RT1-Da/RT1-A1/RT1-A2	3
rno04940	Type I diabetes mellitus	3/90	69/8869	0.032744	0.231974	0.203486	RT1-Da/RT1-A1/RT1-A2	3
rno05320	Autoimmune thyroid disease	3/90	71/8869	0.0352108	0.233901	0.205176	RT1-Da/RT1-A1/RT1-A2	3
rno04260	Cardiac muscle contraction	3/90	88/8869	0.0598795	0.306572	0.268923	Actc1/Atp1b2/Atp1a2	3
rno04960	Aldosterone-regulated sodium reabsorption	3/90	38/8869	0.00659613	0.0946244	0.0830039	Nedd4l/Atp1b2/Atp1a2	3
rno04714	Thermogenesis	3/90	237/8869	0.433536	0.724316	0.635365	Plin1/Ucp1/ND1	3
rno05152	Tuberculosis	3/90	177/8869	0.267472	0.585292	0.513414	Cd74/RT1-Da/Cebpb	3
rno05323	Rheumatoid arthritis	3/90	86/8869	0.0566435	0.306572	0.268923	Icam1/Vegfa/RT1-Da	3
rno05150	Staphylococcus aureus infection	3/90	96/8869	0.0736649	0.335607	0.294392	Icam1/C4a/RT1-Da	3
rno04512	ECM-receptor interaction	3/90	87/8869	0.0582507	0.306572	0.268923	Spp1/Itga5/Sv2c	3
rno04218	Cellular senescence	3/90	185/8869	0.289599	0.593384	0.520512	RT1-A1/RT1-A2/Serpine1	3
rno05133	Pertussis	3/90	73/8869	0.0377713	0.242258	0.212507	Sftpa1/C4a/Itga5	3
rno04152	AMPK signaling pathway	3/90	124/8869	0.131343	0.447977	0.392962	Scd/Pck1/Adipoq	3
rno05143	African trypanosomiasis	3/90	40/8869	0.0076136	0.101152	0.0887299	Hbb/Vcam1/Icam1	3
rno05144	Malaria	3/90	55/8869	0.0181343	0.19841	0.174044	Hbb/Vcam1/Icam1	3
rno04080	Neuroactive ligand-receptor interaction	3/90	357/8869	0.708529	0.828845	0.727057	Ednra/Calcrl/Adra1d	3
rno04961	Endocrine and other factor-regulated calcium reabsorption	3/90	59/8869	0.0218317	0.207096	0.181663	Atp1b2/Atp2b4/Atp1a2	3
rno04925	Aldosterone synthesis and secretion	3/90	96/8869	0.0736649	0.335607	0.294392	Atp1b2/Atp2b4/Atp1a2	3
rno04972	Pancreatic secretion	3/90	105/8869	0.0906988	0.366739	0.321701	Atp1b2/Atp2b4/Atp1a2	3
rno05020	Prion disease	3/90	273/8869	0.527261	0.73552	0.645193	Stip1/Hspa1b/ND1	3
rno01521	EGFR tyrosine kinase inhibitor resistance	2/90	80/8869	0.194782	0.540738	0.474332	Vegfa/Kdr	2
rno04611	Platelet activation	2/90	126/8869	0.36677	0.668816	0.586681	Vamp8/Lyn	2
rno05010	Alzheimer disease	2/90	391/8869	0.912068	0.932113	0.817643	Ager/ND1	2
rno05022	Pathways of neurodegeneration - multiple diseases	2/90	477/8869	0.958479	0.96366	0.845316	Ager/ND1	2
rno04062	Chemokine signaling pathway	2/90	182/8869	0.554766	0.737046	0.646532	Lyn/Ccl21	2
rno04666	Fc gamma R-mediated phagocytosis	2/90	95/8869	0.250846	0.568991	0.499115	Lyn/Marcks	2
rno04613	Neutrophil extracellular trap formation	2/90	179/8869	0.545708	0.73552	0.645193	Hist1h2ao/Ager	2
rno04920	Adipocytokine signaling pathway	2/90	72/8869	0.165627	0.50269	0.440956	Pck1/Adipoq	2
rno00564	Glycerophospholipid metabolism	2/90	98/8869	0.262159	0.584515	0.512732	Lpcat1/Gpd1	2
rno04390	Hippo signaling pathway	2/90	158/8869	0.478869	0.726786	0.637531	Bmpr1b/Serpine1	2
rno05211	Renal cell carcinoma	2/90	70/8869	0.158467	0.499807	0.438428	Epas1/Vegfa	2
rno04640	Hematopoietic cell lineage	2/90	90/8869	0.232034	0.568991	0.499115	RT1-Da/Itga5	2
rno05145	Toxoplasmosis	2/90	111/8869	0.311122	0.615624	0.540021	RT1-Da/Hspa1b	2
rno05410	Hypertrophic cardiomyopathy	2/90	91/8869	0.23579	0.568991	0.499115	Actc1/Itga5	2
rno05414	Dilated cardiomyopathy	2/90	94/8869	0.247078	0.568991	0.499115	Actc1/Itga5	2
rno05164	Influenza A	2/90	169/8869	0.514617	0.73552	0.645193	Icam1/RT1-Da	2
rno00982	Drug metabolism - cytochrome P450	2/90	73/8869	0.169228	0.50269	0.440956	Fmo1/Aox3	2
rno04672	Intestinal immune network for IgA production	2/90	43/8869	0.0703455	0.335607	0.294392	Pigr/RT1-Da	2
rno05170	Human immunodeficiency virus 1 infection	2/90	234/8869	0.691569	0.819311	0.718694	RT1-A1/RT1-A2	2
rno05016	Huntington disease	2/90	307/8869	0.824015	0.856239	0.751086	Ucp1/ND1	2
rno05171	Coronavirus disease - COVID-19	2/90	318/8869	0.83888	0.862054	0.756187	Nrp1/C4a	2
rno04380	Osteoclast differentiation	2/90	121/8869	0.348377	0.658252	0.577414	Junb/Tnfrsf11b	2
rno05207	Chemical carcinogenesis - receptor activation	2/90	228/8869	0.677716	0.808046	0.708812	Cyp2b1/Vegfa	2
rno00590	Arachidonic acid metabolism	2/90	82/8869	0.202175	0.550423	0.482827	Cyp2b1/Akr1c15	2
rno00140	Steroid hormone biosynthesis	2/90	83/8869	0.205885	0.550423	0.482827	Cyp2b1/Akr1c15	2
rno04610	Complement and coagulation cascades	2/90	86/8869	0.217056	0.553046	0.485128	C4a/Serpine1	2
rno04973	Carbohydrate digestion and absorption	2/90	46/8869	0.0790902	0.335607	0.294392	Atp1b2/Atp1a2	2
rno04918	Thyroid hormone synthesis	2/90	73/8869	0.169228	0.50269	0.440956	Atp1b2/Atp1a2	2
rno04971	Gastric acid secretion	2/90	75/8869	0.176471	0.504979	0.442964	Atp1b2/Atp1a2	2
rno04911	Insulin secretion	2/90	85/8869	0.213325	0.551582	0.483844	Atp1b2/Atp1a2	2
rno04976	Bile secretion	2/90	94/8869	0.247078	0.568991	0.499115	Atp1b2/Atp1a2	2
rno00480	Glutathione metabolism	1/90	71/8869	0.51667	0.73552	0.645193	Prdx6	1
rno05219	Bladder cancer	1/90	41/8869	0.342383	0.656528	0.575901	Vegfa	1
rno05212	Pancreatic cancer	1/90	75/8869	0.536149	0.73552	0.645193	Vegfa	1
rno04926	Relaxin signaling pathway	1/90	128/8869	0.731533	0.833111	0.730799	Vegfa	1
rno04130	SNARE interactions in vesicular transport	1/90	34/8869	0.293502	0.593384	0.520512	Vamp8	1
rno04140	Autophagy - animal	1/90	143/8869	0.770166	0.833111	0.730799	Vamp8	1
rno04730	Long-term depression	1/90	61/8869	0.464362	0.726786	0.637531	Lyn	1
rno04664	Fc epsilon RI signaling pathway	1/90	66/8869	0.49118	0.73552	0.645193	Lyn	1
rno04662	B cell receptor signaling pathway	1/90	77/8869	0.545595	0.73552	0.645193	Lyn	1
rno00330	Arginine and proline metabolism	1/90	51/8869	0.406463	0.693598	0.608419	Prodh1	1
rno04142	Lysosome	1/90	130/8869	0.737034	0.833111	0.730799	Napsa	1
rno00750	Vitamin B6 metabolism	1/90	1969-10-01	0.0970133	0.383925	0.336776	Aox3	1
rno00760	Nicotinate and nicotinamide metabolism	1/90	37/8869	0.314876	0.616494	0.540784	Aox3	1
rno00350	Tyrosine metabolism	1/90	38/8869	0.321857	0.623599	0.547016	Aox3	1
rno00380	Tryptophan metabolism	1/90	50/8869	0.400344	0.689481	0.604808	Aox3	1
rno04630	JAK-STAT signaling pathway	1/90	158/8869	0.803293	0.844138	0.740472	Aox3	1
rno04330	Notch signaling pathway	1/90	62/8869	0.469835	0.726786	0.637531	Notch4	1
rno01522	Endocrine resistance	1/90	94/8869	0.618577	0.777401	0.68193	Notch4	1
rno05224	Breast cancer	1/90	148/8869	0.781779	0.835695	0.733066	Notch4	1
rno05034	Alcoholism	1/90	177/8869	0.838551	0.862054	0.756187	Hist1h2ao	1
rno04962	Vasopressin-regulated water reabsorption	1/90	44/8869	0.362293	0.667194	0.585258	Arhgdib	1
rno05132	Salmonella infection	1/90	254/8869	0.927817	0.943027	0.827217	Flnc	1
rno00020	Citrate cycle (TCA cycle)	1/90	31/8869	0.271469	0.58713	0.515026	Pck1	1
rno00620	Pyruvate metabolism	1/90	46/8869	0.375235	0.671093	0.588678	Pck1	1
rno00010	Glycolysis / Gluconeogenesis	1/90	68/8869	0.501532	0.73552	0.645193	Pck1	1
rno04922	Glucagon signaling pathway	1/90	104/8869	0.655958	0.792261	0.694966	Pck1	1
rno04931	Insulin resistance	1/90	110/8869	0.676623	0.808046	0.708812	Pck1	1
rno04068	FoxO signaling pathway	1/90	134/8869	0.747702	0.833111	0.730799	Pck1	1
rno04910	Insulin signaling pathway	1/90	139/8869	0.760437	0.833111	0.730799	Pck1	1
rno00565	Ether lipid metabolism	1/90	47/8869	0.381608	0.675991	0.592975	Lpcat1	1
rno00790	Folate biosynthesis	1/90	30/8869	0.263974	0.584515	0.512732	Akr1c15	1
rno04913	Ovarian steroidogenesis	1/90	58/8869	0.447605	0.726786	0.637531	Akr1c15	1
rno04520	Adherens junction	1/90	72/8869	0.521614	0.73552	0.645193	Lmo7	1
rno05160	Hepatitis C	1/90	158/8869	0.803293	0.844138	0.740472	Cldn18	1
rno05100	Bacterial invasion of epithelial cells	1/90	77/8869	0.545595	0.73552	0.645193	Itga5	1
rno05412	Arrhythmogenic right ventricular cardiomyopathy	1/90	77/8869	0.545595	0.73552	0.645193	Itga5	1
rno05135	Yersinia infection	1/90	135/8869	0.750302	0.833111	0.730799	Itga5	1
rno05220	Chronic myeloid leukemia	1/90	78/8869	0.550247	0.736301	0.6458783925Icam1	Abl1	1
rno04012	ErbB signaling pathway	1/90	85/8869	0.5Lyn070872803	0.761703	0.66816	Abl1	1
rno04110	Cell cycle	1/90	127/8869	0.728741	0.833111	0.730799	Abl1	1
rno04350	TGF-beta signaling pathway	1/90	94/8869	0.618577	0.777401	0.68193	Bmpr1b	1
rno04550	Signaling pathways regulating pluripotency of stem cells	1/90	142/8869	0.767771	0.833111	0.730799	Bmpr1b	1
rno02010	ABC transporters	1/90	52/8869	0.412521	0.697536	0.611873	Abca3	1
rno04061	Viral protein interaction with cytokine and cytokine receptor	1/90	85/8869	0.5Lyn070872803	0.761703	0.66816	Ccl21	1
rno05230	Central carbon metabolism in cancer	1/90	69/8869	0.506629	0.73552	0.645193	Ntrk3	1
rno05310	Asthma	1/90	26/8869	0.233227	0.568991	0.499115	RT1-Da	1
rno05321	Inflammatory bowel disease	1/90	61/8869	0.464362	0.726786	0.637531	RT1-Da	1
rno05140	Leishmaniasis	1/90	71/8869	0.51667	0.73552	0.645193	RT1-Da	1
rno04658	Th1 and Th2 cell differentiation	1/90	89/8869	0.598407	0.777401	0.68193	RT1-Da	1
rno04659	Th17 cell differentiation	1/90	104/8869	0.655958	0.792261	0.694966	RT1-Da	1
rno04120	Ubiquitin mediated proteolysis	1/90	145/8869	0.774883	0.833111	0.730799	Nedd4l	1
rno04215	Apoptosis - multiple species	1/90	34/8869	0.293502	0.593384	0.520512	Septin4	1
rno04210	Apoptosis	1/90	136/8869	0.752875	0.833111	0.730799	Septin4	1
rno00190	Oxidative phosphorylation	1/90	141/8869	0.765352	0.833111	0.730799	ND1	1
rno04723	Retrograde endocannabinoid signaling	1/90	151/8869	0.788467	0.838027	0.735112	ND1	1
rno05012	Parkinson disease	1/90	270/8869	0.938991	0.949197	0.832629	ND1	1
rno05014	Amyotrophic lateral sclerosis	1/90	370/8869	0.978827	0.978827	0.85862	ND1	1
rno04923	Regulation of lipolysis in adipocytes	1/90	56/8869	0.436147	0.724316	0.635365	Plin1	1
rno04650	Natural killer cell mediated cytotoxicity	1/90	99/8869	0.637744	0.785566	0.689093	Icam1	1
rno04929	GnRH secretion	1/90	64/8869	0.480616	0.726786	0.637531	Spp1	1
rno04620	Toll-like receptor signaling pathway	1/90	93/8869	0.614625	0.777401	0.68193	Spp1	1
rno04975	Fat digestion and absorption	1/90	44/8869	0.362293	0.667194	0.585258	Dgat2	1
rno00561	Glycerolipid metabolism	1/90	63/8869	0.475253	0.726786	0.637531	Dgat2	1
rno04930	Type II diabetes mellitus	1/90	49/8869	0.394162	0.687193	0.602801	Adipoq	1
rno04211	Longevity regulating pathway	1/90	90/8869	0.602524	0.777401	0.68193	Adipoq	1
rno04932	Non-alcoholic fatty liver disease	1/90	161/8869	0.809327	0.845702	0.741844	Adipoq	1
rno04115	p53 signaling pathway	1/90	73/8869	0.526508	0.73552	0.645193	Serpine1	1
rno05142	Chagas disease	1/90	104/8869	0.655958	0.792261	0.694966	Serpine1	1
rno01040	Biosynthesis of unsaturated fatty acids	1/90	34/8869	0.293502	0.593384	0.520512	Scd	1
rno01212	Fatty acid metabolism	1/90	61/8869	0.464362	0.726786	0.637531	Scd	1
rno05134	Legionellosis	1/90	58/8869	0.447605	0.726786	0.637531	Hspa1b	1
rno04213	Longevity regulating pathway - multiple species	1/90	64/8869	0.480616	0.726786	0.637531	Hspa1b	1
rno03040	Spliceosome	1/90	134/8869	0.747702	0.833111	0.730799	Hspa1b	1
rno04915	Estrogen signaling pathway	1/90	135/8869	0.750302	0.833111	0.730799	Hspa1b	1
rno05162	Measles	1/90	144/8869	0.772537	0.833111	0.730799	Hspa1b	1
rno05146	Amoebiasis	1/90	96/8869	0.626361	0.7819	0.685878	Hspb1	1
rno00900	Terpenoid backbone biosynthesis	1/90	25/8869	0.225344	0.566405	0.496846	Hmgcs2	1
rno00650	Butanoate metabolism	1/90	28/8869	0.248756	0.568991	0.499115	Hmgcs2	1
rno04924	Renin secretion	1/90	72/8869	0.521614	0.73552	0.645193	Ednra	1
rno04657	IL-17 signaling pathway	1/90	91/8869	0.606599	0.777401	0.68193	Cebpb	1
rno05215	Prostate cancer	1/90	99/8869	0.637744	0.785566	0.689093	Erg	1

## Sheet: Table S5
Table S5. Primers used in this study.
Gene names	Forward (5'-3')	Reverse (5'-3')
circ_0001188	TTTCTACCGCTCTGCAATGC	GCTGTTCAGTGCAAACCAGT
circ_0004345	GGGAAGGAAGGGAAGAGCTC	TTCTTCCCCATGACCACGTC
circ_0002500	CTCCAAAGCACATACCCAGC	GGTGGTTGGCAGGTTCTTCT
LINC1589	ACTCACTGCTGCTCACACTC	GAACTCCTGACCCTTCTGCC
Postn-r	TACACTAGGATTTCCACAGG	CTTCTCTTGATCGCCTTCT
Ltbp2-r	GCTACACTTGTGACTGCTT	GCGATAGGAACCCTCTGT
Lsamp-r	GGAACACTACGGCAACTATA	GCTGAGAAGGCAGAACAG
Spp1-r	CTTGGCTTACGGACTGAG	GGACTCCTGGCTCTTCAT
Actin-r	AAGTCCCTCACCCTCCCAAAAG	AAGCAATGCTGTCACCTTCCC
rno-miR-1247-5p	CGGAAGTTGCCCGCGTGT	CAGTGCAGGGTCCGAGGT
rno-miR-127-3p	TGTCGGAATCCTTTGTCCCT	CAGTGCAGGGTCCGAGGT
rno-miR-199a-5p	GTCGGATGACCTATGATTTGA	CAGTGCAGGGTCCGAGGT
rno-miR-205	CGGCAACAAGTCCCAGTCT	CAGTGCAGGGTCCGAGGT
snoRNA-202	GTACTTTTGAACCCTTTTCCAT	CAGTGCAGGGTCCGAGGT
